# Supplementary material for: Understanding the Electronic Structure Basis for N2 Binding to FeMoco: A Systematic Quantum Mechanics/Molecular Mechanics Investigation
Source: Inorg Chem. 2023 Mar 29;62(14):5357–75. doi: 10.1021/acs.inorgchem.2c03967 (PMC10091479; doi:10.1021/acs.inorgchem.2c03967)
Supplement: Supplementary file 2 — ic2c03967_si_002.zip [file ic2c03967_si_002.zip]

Archive with 118 entries (103 files):
- xyz/
- __MACOSX/._xyz
- xyz/diamagnetically substituted/
- __MACOSX/xyz/._diamagnetically substituted
- xyz/.DS_Store
- __MACOSX/xyz/._.DS_Store
- xyz/E2/
- __MACOSX/xyz/._E2
- xyz/E0H+/
- __MACOSX/xyz/._E0H+
- xyz/E4/
- __MACOSX/xyz/._E4
- xyz/E1/
- __MACOSX/xyz/._E1
- xyz/E0/
- __MACOSX/xyz/._E0
- xyz/diamagnetically substituted/Fe(III)/
- __MACOSX/xyz/diamagnetically substituted/._Fe(III)
- xyz/diamagnetically substituted/Fe(I)/
- __MACOSX/xyz/diamagnetically substituted/._Fe(I)
- xyz/diamagnetically substituted/Fe(II)/
- __MACOSX/xyz/diamagnetically substituted/._Fe(II)
- xyz/E2/nonhyd/
- __MACOSX/xyz/E2/._nonhyd
- xyz/E2/hyd/
- __MACOSX/xyz/E2/._hyd
- xyz/E0H+/E0H+_N2@Fe2_BS235_Ms1.5_QM-VI.xyz
- __MACOSX/xyz/E0H+/._E0H+_N2@Fe2_BS235_Ms1.5_QM-VI.xyz
- xyz/E0H+/E0H+_N2@Fe6_BS235_Ms0.5_QM-VI.xyz
- __MACOSX/xyz/E0H+/._E0H+_N2@Fe6_BS235_Ms0.5_QM-VI.xyz
- xyz/E0H+/E0H+_nonN2_BS235_Ms1.5_QM-VI.xyz
- __MACOSX/xyz/E0H+/._E0H+_nonN2_BS235_Ms1.5_QM-VI.xyz
- xyz/E4/E4-DP-SS/
- __MACOSX/xyz/E4/._E4-DP-SS
- xyz/E4/E4-SP/
- __MACOSX/xyz/E4/._E4-SP
- xyz/E4/E4-DP-DS/
- __MACOSX/xyz/E4/._E4-DP-DS
- xyz/E1/E1_N2@Fe6_BS346_Ms2_QM-VI.xyz
- __MACOSX/xyz/E1/._E1_N2@Fe6_BS346_Ms2_QM-VI.xyz
- xyz/E1/E1_nonN2_BS346_Ms2_QM-VI.xyz
- __MACOSX/xyz/E1/._E1_nonN2_BS346_Ms2_QM-VI.xyz
- xyz/E1/E1_N2@Fe2_BS147_Ms1_QM-VI.xyz
- __MACOSX/xyz/E1/._E1_N2@Fe2_BS147_Ms1_QM-VI.xyz
- xyz/E0/E0_nonN2_BS235_Ms1.5_QM-I.xyz
- __MACOSX/xyz/E0/._E0_nonN2_BS235_Ms1.5_QM-I.xyz
- xyz/E0/E0_nonN2_Active region.xyz
- __MACOSX/xyz/E0/._E0_nonN2_Active region.xyz
- xyz/E0/E0_N2@Fe6_BS147_Ms0.5_QM-VI.xyz
- __MACOSX/xyz/E0/._E0_N2@Fe6_BS147_Ms0.5_QM-VI.xyz
- xyz/E0/E0_N2@Fe2_BS147_Ms0.5_QM-VI.xyz
- __MACOSX/xyz/E0/._E0_N2@Fe2_BS147_Ms0.5_QM-VI.xyz
- xyz/E0/E0_nonN2_BS235_Ms1.5_QM-VI.xyz
- __MACOSX/xyz/E0/._E0_nonN2_BS235_Ms1.5_QM-VI.xyz
- xyz/E0/E0_nonN2_BS235_Ms1.5_QM-V.xyz
- __MACOSX/xyz/E0/._E0_nonN2_BS235_Ms1.5_QM-V.xyz
- xyz/diamagnetically substituted/Fe(III)/DS_nonN2_Fe(III)_S2.5.xyz
- __MACOSX/xyz/diamagnetically substituted/Fe(III)/._DS_nonN2_Fe(III)_S2.5.xyz
- xyz/diamagnetically substituted/Fe(III)/DS_nonN2_Fe(III)_S0.5.xyz
- __MACOSX/xyz/diamagnetically substituted/Fe(III)/._DS_nonN2_Fe(III)_S0.5.xyz
- xyz/diamagnetically substituted/Fe(III)/DS_nonN2_Fe(III)_S1.5.xyz
- __MACOSX/xyz/diamagnetically substituted/Fe(III)/._DS_nonN2_Fe(III)_S1.5.xyz
- xyz/diamagnetically substituted/Fe(III)/DS_N2_Fe(III)_S0.5.xyz
- __MACOSX/xyz/diamagnetically substituted/Fe(III)/._DS_N2_Fe(III)_S0.5.xyz
- xyz/diamagnetically substituted/Fe(I)/DS_nonN2_Fe(I)_S1.5.xyz
- __MACOSX/xyz/diamagnetically substituted/Fe(I)/._DS_nonN2_Fe(I)_S1.5.xyz
- xyz/diamagnetically substituted/Fe(I)/DS_nonN2_Fe(I)_S0.5.xyz
- __MACOSX/xyz/diamagnetically substituted/Fe(I)/._DS_nonN2_Fe(I)_S0.5.xyz
- xyz/diamagnetically substituted/Fe(I)/DS_N2_Fe(I)_S1.5.xyz
- __MACOSX/xyz/diamagnetically substituted/Fe(I)/._DS_N2_Fe(I)_S1.5.xyz
- xyz/diamagnetically substituted/Fe(I)/DS_N2_Fe(I)_S0.5.xyz
- __MACOSX/xyz/diamagnetically substituted/Fe(I)/._DS_N2_Fe(I)_S0.5.xyz
- xyz/diamagnetically substituted/Fe(II)/DS_nonN2_Fe(II)_S0.xyz
- __MACOSX/xyz/diamagnetically substituted/Fe(II)/._DS_nonN2_Fe(II)_S0.xyz
- xyz/diamagnetically substituted/Fe(II)/DS_nonN2_Fe(II)_S1.xyz
- __MACOSX/xyz/diamagnetically substituted/Fe(II)/._DS_nonN2_Fe(II)_S1.xyz
- xyz/diamagnetically substituted/Fe(II)/DS_N2_Fe(II)_S1.xyz
- __MACOSX/xyz/diamagnetically substituted/Fe(II)/._DS_N2_Fe(II)_S1.xyz
- xyz/diamagnetically substituted/Fe(II)/DS_nonN2_Fe(II)_S2.xyz
- __MACOSX/xyz/diamagnetically substituted/Fe(II)/._DS_nonN2_Fe(II)_S2.xyz
- xyz/diamagnetically substituted/Fe(II)/DS_N2_Fe(II)_S0.xyz
- __MACOSX/xyz/diamagnetically substituted/Fe(II)/._DS_N2_Fe(II)_S0.xyz
- xyz/E2/nonhyd/E2_nonhyd_N2@Fe2_BS147_Ms0.5_QM-VI.xyz
- __MACOSX/xyz/E2/nonhyd/._E2_nonhyd_N2@Fe2_BS147_Ms0.5_QM-VI.xyz
- xyz/E2/nonhyd/E2_nonhyd_N2@Fe6_BS235_Ms1.5_QM-VI.xyz
- __MACOSX/xyz/E2/nonhyd/._E2_nonhyd_N2@Fe6_BS235_Ms1.5_QM-VI.xyz
- xyz/E2/nonhyd/E2_nonhyd_nonN2_BS346_Ms1.5_QM-VI.xyz
- __MACOSX/xyz/E2/nonhyd/._E2_nonhyd_nonN2_BS346_Ms1.5_QM-VI.xyz
- xyz/E2/hyd/E2_hyd_N2@Fe2_BS235_Ms1.5_QM-VI.xyz
- __MACOSX/xyz/E2/hyd/._E2_hyd_N2@Fe2_BS235_Ms1.5_QM-VI.xyz
- xyz/E2/hyd/E2_hyd_nonN2_SH-@Fe2_BS235_Ms1.5_QM-VI.xyz
- __MACOSX/xyz/E2/hyd/._E2_hyd_nonN2_SH-@Fe2_BS235_Ms1.5_QM-VI.xyz
- xyz/E2/hyd/E2_hyd_nonN2_SH-@Fe6_BS235_Ms1.5_QM-VI.xyz
- __MACOSX/xyz/E2/hyd/._E2_hyd_nonN2_SH-@Fe6_BS235_Ms1.5_QM-VI.xyz
- xyz/E2/hyd/E2_hyd_N2@Fe6_BS235_Ms0.5_QM-VI.xyz
- __MACOSX/xyz/E2/hyd/._E2_hyd_N2@Fe6_BS235_Ms0.5_QM-VI.xyz
- xyz/E4/E4-DP-SS/E4-DP-SS_N2@Fe2_BS235_Ms0.5_QM-VI.xyz
- __MACOSX/xyz/E4/E4-DP-SS/._E4-DP-SS_N2@Fe2_BS235_Ms0.5_QM-VI.xyz
- xyz/E4/E4-DP-SS/E4-DP-SS_N2@Fe6_BS2467_Ms0.5_QM-VI.xyz
- __MACOSX/xyz/E4/E4-DP-SS/._E4-DP-SS_N2@Fe6_BS2467_Ms0.5_QM-VI.xyz
- xyz/E4/E4-DP-SS/E4-DP-SS_nonN2_BS147_Ms0.5_QM-VI.xyz
- __MACOSX/xyz/E4/E4-DP-SS/._E4-DP-SS_nonN2_BS147_Ms0.5_QM-VI.xyz
- xyz/E4/E4-SP/E4-SP_nonN2_SH-@Fe2_BS147_Ms0.5_QM-VI.xyz
- __MACOSX/xyz/E4/E4-SP/._E4-SP_nonN2_SH-@Fe2_BS147_Ms0.5_QM-VI.xyz
- xyz/E4/E4-SP/E4-SP_N2@Fe6_BS234_Ms0.5_QM-VI.xyz
- __MACOSX/xyz/E4/E4-SP/._E4-SP_N2@Fe6_BS234_Ms0.5_QM-VI.xyz
- xyz/E4/E4-SP/E4-SP_nonN2_SH-@Fe6_BS2467_Ms0.5_QM-VI.xyz
- __MACOSX/xyz/E4/E4-SP/._E4-SP_nonN2_SH-@Fe6_BS2467_Ms0.5_QM-VI.xyz
- xyz/E4/E4-SP/E4-SP_N2@Fe2_BS346_Ms0.5_QM-VI.xyz
- __MACOSX/xyz/E4/E4-SP/._E4-SP_N2@Fe2_BS346_Ms0.5_QM-VI.xyz
- xyz/E4/E4-SP/E4-SP_nonN2_SH-@Fe6_BS346_Ms1.5_QM-VI.xyz
- __MACOSX/xyz/E4/E4-SP/._E4-SP_nonN2_SH-@Fe6_BS346_Ms1.5_QM-VI.xyz
- xyz/E4/E4-DP-DS/E4-DP-DS_N2@Fe2_BS2357_Ms0.5_QM-VI.xyz
- __MACOSX/xyz/E4/E4-DP-DS/._E4-DP-DS_N2@Fe2_BS2357_Ms0.5_QM-VI.xyz
- xyz/E4/E4-DP-DS/E4-DP-DS_nonN2_BS135_Ms0.5_QM-VI.xyz
- __MACOSX/xyz/E4/E4-DP-DS/._E4-DP-DS_nonN2_BS135_Ms0.5_QM-VI.xyz
- xyz/E4/E4-DP-DS/E4-DP-DS_N2@Fe6_BS235_Ms0.5_QM-VI.xyz
- __MACOSX/xyz/E4/E4-DP-DS/._E4-DP-DS_N2@Fe6_BS235_Ms0.5_QM-VI.xyz
