# Supplementary material for: Understanding the Electronic Structure Basis for N2 Binding to FeMoco: A Systematic Quantum Mechanics/Molecular Mechanics Investigation
Source: Inorg Chem. 2023 Mar 29;62(14):5357–75. doi: 10.1021/acs.inorgchem.2c03967 (PMC10091479; doi:10.1021/acs.inorgchem.2c03967)
Supplement: Supplementary file 2 — ic2c03967_si_002.zip [file ic2c03967_si_002.zip › xyz/E0H+/E0H+_N2@Fe2_BS235_Ms1.5_QM-VI.xyz]

191
symmetry c1
C       53.372546000     72.886112000    103.532953000
H       53.052971000     73.646624000    104.257047000
C       52.441739000     71.669118000    103.671820000
H       52.415121000     71.374702000    104.726000000
H       51.397698000     71.830165000    103.377043000
H       52.822506000     70.812624000    103.103488000
C       54.791286000     72.460582000    103.888383000
H       55.509426000     73.287314000    103.904028000
H       54.797452000     72.016927000    104.889929000
H       55.164388000     71.689675000    103.200198000
C       56.161972000     71.466960000     98.620508000
H       57.041650000     71.372633000     99.274147000
H       55.776590000     72.485647000     98.744710000
N       55.154928000     70.533749000     99.108141000
H       55.488349000     69.637544000     99.463843000
C       53.946963000     70.899986000     99.546295000
N       53.313810000     71.956833000     99.023741000
H       53.703186000     72.448785000     98.223267000
H       52.551463000     72.400513000     99.542523000
N       53.371507000     70.211116000    100.543016000
H       53.808420000     69.334477000    100.839797000
H       52.363682000     70.253672000    100.657973000
C       59.038225000     72.933045000    107.300830000
H       58.735319000     72.696758000    106.272060000
H       59.259825000     74.009859000    107.347692000
C       60.285025000     72.148184000    107.676517000
O       60.704714000     72.086625000    108.846002000
N       60.906796000     71.542448000    106.655416000
H       60.566702000     71.642271000    105.701192000
H       61.698666000     70.888306000    106.847269000
C       51.153312000     72.272479000    109.304914000
H       50.979683000     72.002803000    110.354463000
H       50.348753000     71.792550000    108.727763000
N       52.808151000     70.471388000    109.560318000
C       52.487525000     71.683180000    108.983472000
C       54.019692000     70.172216000    109.134725000
H       54.590955000     69.286637000    109.385667000
N       54.521164000     71.154639000    108.339335000
H       55.387709000     71.096490000    107.814425000
C       53.544500000     72.116354000    108.207584000
H       53.665115000     72.991173000    107.584602000
C       49.834838000     64.937334000    104.744112000
H       50.214668000     64.581226000    103.780041000
H       49.165997000     65.783870000    104.557298000
S       51.249851000     65.419530000    105.815265000
C       50.349411000     68.946786000    106.321984000
H       50.138225000     69.977819000    106.007911000
H       51.437242000     68.803174000    106.255366000
O       49.674875000     68.056118000    105.467563000
H       50.179101000     67.220300000    105.514521000
C       61.295735000     63.921053000    106.279517000
O       61.753041000     64.132102000    107.399243000
N       60.115282000     64.453083000    105.923377000
H       59.695871000     64.222319000    105.044967000
C       59.410685000     65.470992000    106.684381000
H       60.127461000     66.154686000    107.113051000
H       58.744849000     65.957751000    105.998774000
C       58.532751000     64.977795000    107.787172000
O       58.961602000     64.880909000    108.934673000
N       57.236971000     64.765217000    107.467329000
H       56.967312000     64.876511000    106.506713000
C       56.186371000     64.504539000    108.446593000
H       56.651968000     64.296608000    109.396325000
H       55.570516000     65.385650000    108.501628000
C       56.155421000     62.108441000    101.023332000
H       56.462796000     63.001535000    101.590430000
H       57.012288000     61.769635000    100.423232000
N       55.016023000     62.379545000    100.151935000
H       54.077213000     62.103366000    100.480384000
C       55.061064000     62.876140000     98.908335000
N       56.165096000     63.496534000     98.468294000
H       56.964210000     63.618525000     99.073476000
H       56.307617000     63.648383000     97.479854000
N       53.982770000     62.758865000     98.126842000
H       53.257890000     62.086820000     98.384016000
H       53.986372000     62.888355000     97.096978000
C       62.992708000     67.388355000    107.932089000
H       64.013066000     67.507564000    108.328931000
H       62.916244000     66.396557000    107.477137000
C       62.774900000     68.510060000    106.898594000
O       62.751979000     69.682590000    107.353314000
O       62.654717000     68.208339000    105.672215000
C       58.811325000     69.118010000    111.522184000
H       58.097694000     69.662990000    112.147882000
H       59.723357000     69.726555000    111.465127000
C       58.314655000     68.882141000    110.116708000
C       57.054041000     68.318680000    109.859860000
H       56.384032000     68.088262000    110.689413000
C       56.666221000     68.016425000    108.552568000
H       55.692022000     67.569726000    108.351163000
C       57.531749000     68.260854000    107.485586000
H       57.230551000     67.993998000    106.473913000
C       59.149659000     69.187972000    109.028346000
H       60.106649000     69.687025000    109.191237000
C       58.772051000     68.859810000    107.723437000
H       59.459701000     69.070701000    106.903279000
C       61.217917000     66.236520000     99.505056000
H       62.086622000     66.538688000     98.921340000
H       60.493399000     67.049420000     99.413779000
N       61.036720000     66.894295000    101.929125000
C       61.656193000     66.168688000    100.924295000
C       61.842845000     66.840207000    102.997754000
H       61.709407000     67.320211000    103.966436000
N       62.929965000     66.094704000    102.717482000
H       63.753464000     65.953889000    103.328565000
C       62.837047000     65.665390000    101.418454000
H       63.594561000     65.061695000    100.940199000
Mo      59.035131000     68.014680000    101.803621000
Fe      52.877881000     65.946391000    104.384239000
Fe      54.829379000     67.812144000    104.596243000
Fe      54.260315000     66.593667000    102.246838000
Fe      55.480528000     65.324470000    104.151467000
Fe      57.732932000     66.103879000    103.217480000
Fe      57.144161000     68.675803000    103.522325000
Fe      56.491906000     67.478557000    101.352989000
S       54.515346000     66.165763000    106.013627000
S       52.855768000     67.923320000    103.371176000
S       53.781779000     64.507979000    102.851805000
S       59.043190000     67.702167000    104.102944000
S       57.272879000     69.569423000    101.493130000
S       58.118280000     66.019614000    101.011146000
S       56.998395000     70.429341000    104.947396000
S       57.352980000     64.154909000    104.221877000
S       54.669597000     67.139339000    100.171026000
C       55.963540000     67.020153000    103.224771000
O       60.390500000     69.642683000    102.137689000
O       59.609033000     68.826144000     99.834220000
O       60.243590000     70.693457000     98.749327000
O       60.355756000     71.485157000    103.733800000
O       61.003415000     73.499276000    102.999091000
O       64.702522000     68.267258000     99.369618000
O       64.751245000     69.060784000    101.471784000
C       60.720353000     70.539828000    101.071316000
C       60.125609000     70.005346000     99.769290000
C       60.115307000     71.908510000    101.419728000
C       60.531203000     72.362984000    102.816554000
C       62.252517000     70.538844000    100.901849000
C       62.731625000     69.274282000    100.202207000
C       64.192465000     68.854915000    100.357676000
H       60.272088000     70.262683000    102.974915000
H       62.171320000     68.436851000    100.630973000
H       62.488242000     69.301471000     99.134113000
H       62.563857000     71.435442000    100.350679000
H       62.684746000     70.582879000    101.905005000
H       59.021209000     71.799722000    101.415969000
H       60.377611000     72.650129000    100.661986000
O       59.169124000     69.015584000     95.106522000
H       58.760029000     68.624922000     95.913026000
H       60.034685000     69.274012000     95.473838000
O       58.378586000     68.051121000     97.496137000
H       58.317698000     67.087276000     97.595403000
H       58.740189000     68.327288000     98.363720000
O       51.855045000     65.237680000     99.524154000
H       51.972165000     64.993264000     98.578815000
H       52.735073000     65.577904000     99.744796000
O       51.870547000     70.003522000    112.233444000
H       52.737247000     70.368763000    112.494739000
H       51.956179000     70.049162000    111.253243000
O       61.405565000     69.984115000     96.445487000
H       61.362204000     70.866211000     96.028593000
H       60.920211000     70.151864000     97.285118000
O       52.446188000     61.640521000    100.705250000
H       52.061063000     61.223373000     99.907529000
H       51.744662000     62.283013000    100.946459000
O       64.907041000     68.582614000    104.193316000
H       64.073032000     68.517487000    104.710813000
H       64.571018000     68.761316000    103.291995000
O       59.770606000     75.507566000    101.721322000
H       58.915885000     75.031451000    101.768574000
H       60.308195000     74.884022000    102.257134000
O       57.604598000     73.844842000    102.188413000
H       57.347452000     72.950801000    102.449463000
H       57.163738000     74.376312000    102.881305000
O       62.754983000     70.482310000    104.323230000
H       61.833804000     70.784685000    104.210714000
H       62.612238000     69.658497000    104.855796000
H       58.236580000     70.223484000    105.427653000
N       54.140373000     69.234140000    105.662716000
N       53.472192000     69.875537000    106.266521000
H       53.389625000     73.361896000    102.552424000
H       56.490307000     71.337097000     97.589279000
H       58.204177000     72.737097000    107.974676000
H       51.064351000     73.349527000    109.162951000
H       49.247035000     64.120892000    105.163648000
H       50.097725000     68.839852000    107.377124000
H       61.843023000     63.309567000    105.562117000
H       55.507493000     63.673082000    108.257109000
H       55.888836000     61.322737000    101.730227000
H       62.305127000     67.484870000    108.772337000
H       59.114968000     68.207144000    112.038153000
H       60.789392000     65.320784000     99.097755000
