# Supplementary material for: Understanding the Electronic Structure Basis for N2 Binding to FeMoco: A Systematic Quantum Mechanics/Molecular Mechanics Investigation
Source: Inorg Chem. 2023 Mar 29;62(14):5357–75. doi: 10.1021/acs.inorgchem.2c03967 (PMC10091479; doi:10.1021/acs.inorgchem.2c03967)
Supplement: Supplementary file 2 — ic2c03967_si_002.zip [file ic2c03967_si_002.zip › xyz/E0H+/E0H+_N2@Fe6_BS235_Ms0.5_QM-VI.xyz]

191
symmetry c1
C       53.515344000     72.857930000    103.521451000
H       53.208613000     73.602486000    104.266396000
C       52.637755000     71.608594000    103.683956000
H       52.795179000     71.184010000    104.684391000
H       51.560241000     71.786821000    103.580627000
H       52.921938000     70.832966000    102.965070000
C       54.973283000     72.485205000    103.771049000
H       55.658183000     73.330715000    103.683619000
H       55.089787000     72.083617000    104.783455000
H       55.299921000     71.700766000    103.074654000
C       56.139721000     71.453710000     98.594861000
H       57.011426000     71.357087000     99.259141000
H       55.751709000     72.470679000     98.721053000
N       55.126933000     70.514564000     99.057832000
H       55.455536000     69.605208000     99.381509000
C       53.925052000     70.875855000     99.515901000
N       53.296270000     71.951374000     99.028503000
H       53.681455000     72.459017000     98.236075000
H       52.538028000     72.382689000     99.563828000
N       53.352073000     70.161068000    100.495200000
H       53.783948000     69.271525000    100.762246000
H       52.345176000     70.207781000    100.618295000
C       59.042039000     72.988412000    107.270878000
H       58.751975000     72.738863000    106.242272000
H       59.217835000     74.073370000    107.315890000
C       60.323893000     72.261830000    107.644790000
O       60.736208000     72.207850000    108.816869000
N       60.993925000     71.703764000    106.624667000
H       60.647693000     71.757589000    105.669961000
H       61.749767000     71.016179000    106.831881000
C       51.079233000     72.283400000    109.377473000
H       51.096348000     72.075014000    110.453916000
H       50.169723000     71.816761000    108.968321000
N       52.826755000     70.536442000    109.488248000
C       52.298268000     71.629259000    108.832731000
C       53.858114000     70.145138000    108.760903000
H       54.519492000     69.309177000    108.970417000
N       54.023411000     70.944201000    107.675572000
H       54.702028000     70.801156000    106.930427000
C       53.029577000     71.891233000    107.692969000
H       52.924930000     72.645360000    106.923098000
C       49.797948000     64.988867000    104.787586000
H       50.168452000     64.665564000    103.808675000
H       49.133292000     65.847023000    104.643780000
S       51.222785000     65.430449000    105.862861000
C       50.454419000     69.058070000    106.401693000
H       50.218190000     70.090798000    106.112769000
H       51.554585000     68.959516000    106.383049000
O       49.841317000     68.179609000    105.490717000
H       50.341360000     67.340454000    105.535139000
C       61.302882000     63.907134000    106.261184000
O       61.761174000     64.134106000    107.377925000
N       60.121115000     64.429711000    105.898627000
H       59.702523000     64.187166000    105.023393000
C       59.418677000     65.456032000    106.646941000
H       60.135919000     66.142882000    107.071889000
H       58.760215000     65.935765000    105.949226000
C       58.537124000     64.975168000    107.754707000
O       58.967517000     64.876241000    108.901459000
N       57.237894000     64.775573000    107.440344000
H       56.971239000     64.871741000    106.476242000
C       56.184689000     64.530899000    108.421298000
H       56.648593000     64.325047000    109.372257000
H       55.573807000     65.416238000    108.470828000
C       56.151522000     62.119838000    101.030021000
H       56.452867000     63.012414000    101.601200000
H       57.010926000     61.788698000    100.429338000
N       55.011176000     62.388025000    100.158690000
H       54.073096000     62.109499000    100.487389000
C       55.055440000     62.876805000     98.911863000
N       56.158354000     63.496990000     98.468399000
H       56.955600000     63.627309000     99.074198000
H       56.301548000     63.640974000     97.478916000
N       53.978701000     62.751154000     98.130148000
H       53.254805000     62.079001000     98.389611000
H       53.980560000     62.881607000     97.100430000
C       63.016516000     67.398889000    107.955063000
H       64.036510000     67.534699000    108.348296000
H       62.958225000     66.406314000    107.498521000
C       62.779248000     68.514367000    106.917853000
O       62.671557000     69.683073000    107.371739000
O       62.731369000     68.205949000    105.688812000
C       58.882289000     69.130738000    111.683912000
H       58.124227000     69.620725000    112.302388000
H       59.793570000     69.739965000    111.739577000
C       58.495640000     68.984591000    110.234669000
C       57.303500000     68.346556000    109.850252000
H       56.576514000     68.043947000    110.605057000
C       57.079486000     68.032025000    108.510620000
H       56.174416000     67.497155000    108.218104000
C       58.035908000     68.357643000    107.542682000
H       57.900571000     68.050662000    106.507610000
C       59.396131000     69.397665000    109.240360000
H       60.297168000     69.952977000    109.502760000
C       59.177413000     69.075669000    107.896798000
H       59.918843000     69.355321000    107.148832000
C       61.216231000     66.227672000     99.558867000
H       62.100493000     66.520278000     98.993027000
H       60.499418000     67.046035000     99.449844000
N       60.982548000     66.890313000    101.983206000
C       61.623156000     66.163648000    100.989855000
C       61.769376000     66.842262000    103.065821000
H       61.615514000     67.326966000    104.028531000
N       62.867099000     66.103248000    102.806233000
H       63.680834000     65.959747000    103.426249000
C       62.799664000     65.671556000    101.506529000
H       63.575898000     65.078676000    101.043741000
Mo      58.968335000     67.997962000    101.831521000
Fe      52.830300000     65.974821000    104.425888000
Fe      54.694973000     67.800391000    104.510544000
Fe      54.155237000     66.642127000    102.268453000
Fe      55.401887000     65.331697000    104.144413000
Fe      57.681952000     66.140467000    103.284221000
Fe      57.055228000     68.862111000    103.524739000
Fe      56.427202000     67.329200000    101.333182000
S       54.474744000     66.242563000    106.025230000
S       52.741871000     67.979158000    103.442271000
S       53.680926000     64.554349000    102.853094000
S       58.926418000     67.804690000    104.131419000
S       57.134405000     69.413160000    101.373636000
S       58.139166000     65.946060000    101.099948000
S       55.746150000     69.557526000    105.374652000
S       57.276668000     64.165875000    104.260455000
S       54.590564000     67.060804000    100.164036000
C       55.926173000     67.045015000    103.192161000
O       60.330782000     69.639917000    102.131716000
O       59.562480000     68.809175000     99.844424000
O       60.218401000     70.661565000     98.742061000
O       60.601149000     71.492226000    103.695226000
O       61.041280000     73.545197000    102.938652000
O       64.693725000     68.251131000     99.357078000
O       64.744689000     69.043395000    101.458695000
C       60.698577000     70.516998000    101.061272000
C       60.093181000     69.981093000     99.766691000
C       60.149862000     71.908370000    101.404965000
C       60.644827000     72.377783000    102.773946000
C       62.232604000     70.488871000    100.896279000
C       62.708828000     69.218832000    100.209143000
C       64.179509000     68.826326000    100.350291000
H       60.371235000     70.247372000    102.976102000
H       62.162774000     68.385965000    100.663128000
H       62.449648000     69.226491000     99.144196000
H       62.553960000     71.379802000    100.340300000
H       62.665744000     70.537809000    101.899332000
H       59.052116000     71.843014000    101.441523000
H       60.401648000     72.630585000    100.624852000
O       59.151687000     69.008389000     95.110860000
H       58.741640000     68.618377000     95.917093000
H       60.018681000     69.264131000     95.476721000
O       58.352567000     68.039361000     97.497578000
H       58.317404000     67.072513000     97.584422000
H       58.710387000     68.312297000     98.367907000
O       51.825739000     65.229382000     99.523144000
H       51.956609000     64.986885000     98.579291000
H       52.702507000     65.572167000     99.755833000
O       51.919402000     70.018923000    112.169957000
H       52.778628000     70.360759000    112.482585000
H       52.051771000     70.105334000    111.197036000
O       61.395875000     69.974975000     96.439645000
H       61.356022000     70.859564000     96.027672000
H       60.908003000     70.138264000     97.278605000
O       52.445517000     61.638185000    100.712582000
H       52.059911000     61.218125000     99.916688000
H       51.742251000     62.278756000    100.954340000
O       64.956788000     68.498143000    104.176025000
H       64.136949000     68.458455000    104.719025000
H       64.599654000     68.718553000    103.292697000
O       59.848907000     75.559215000    101.652945000
H       58.982740000     75.102669000    101.713389000
H       60.375190000     74.924992000    102.188108000
O       57.708083000     73.993082000    102.182779000
H       57.748626000     73.152953000    102.665419000
H       57.185566000     74.528790000    102.811762000
O       62.917665000     70.450255000    104.319497000
H       62.007688000     70.783505000    104.189375000
H       62.737558000     69.643507000    104.867539000
H       56.094497000     68.812627000    106.437907000
N       57.658966000     70.544438000    103.774494000
N       57.904762000     71.623695000    103.896573000
H       53.464172000     73.344507000    102.547426000
H       56.479037000     71.329183000     97.566534000
H       58.213407000     72.761874000    107.941810000
H       51.025668000     73.356095000    109.191581000
H       49.218525000     64.157066000    105.188181000
H       50.147495000     68.902646000    107.435976000
H       61.849876000     63.290004000    105.548408000
H       55.501217000     63.702612000    108.234468000
H       55.889319000     61.329360000    101.733224000
H       62.328356000     67.482454000    108.796226000
H       59.162522000     68.177753000    112.132676000
H       60.792465000     65.316622000     99.136362000
