# Supplementary material for: Understanding the Electronic Structure Basis for N2 Binding to FeMoco: A Systematic Quantum Mechanics/Molecular Mechanics Investigation
Source: Inorg Chem. 2023 Mar 29;62(14):5357–75. doi: 10.1021/acs.inorgchem.2c03967 (PMC10091479; doi:10.1021/acs.inorgchem.2c03967)
Supplement: Supplementary file 2 — ic2c03967_si_002.zip [file ic2c03967_si_002.zip › xyz/E0H+/E0H+_nonN2_BS235_Ms1.5_QM-VI.xyz]

189
symmetry c1
C       53.846389000     72.973978000    103.362527000
H       53.675776000     73.738158000    104.131708000
C       52.994097000     71.745492000    103.688486000
H       53.323836000     71.317076000    104.641909000
H       51.920676000     71.950308000    103.784388000
H       53.121036000     70.960787000    102.936244000
C       55.338549000     72.608301000    103.346446000
H       55.989501000     73.419930000    103.005805000
H       55.675657000     72.345955000    104.352810000
H       55.518042000     71.725473000    102.715504000
C       56.192784000     71.394969000     98.603804000
H       57.083422000     71.247784000     99.233702000
H       55.839456000     72.422159000     98.756518000
N       55.164134000     70.486115000     99.086208000
H       55.474191000     69.585676000     99.454413000
C       53.963857000     70.886960000     99.517952000
N       53.365743000     71.963698000     98.991228000
H       53.732041000     72.416807000     98.156300000
H       52.585404000     72.396429000     99.490240000
N       53.369451000     70.224039000    100.517144000
H       53.779687000     69.331176000    100.813975000
H       52.364082000     70.302669000    100.637583000
C       59.033551000     72.925756000    107.299903000
H       58.748202000     72.673320000    106.270110000
H       59.237763000     74.006359000    107.333588000
C       60.290184000     72.166930000    107.696234000
O       60.701069000     72.122489000    108.870091000
N       60.934574000     71.567671000    106.685859000
H       60.580784000     71.632732000    105.734160000
H       61.720211000     70.910341000    106.884403000
C       51.093774000     72.286904000    109.382748000
H       51.178502000     72.094620000    110.458693000
H       50.156307000     71.821588000    109.038794000
N       52.812423000     70.511167000    109.402244000
C       52.253347000     71.595637000    108.756274000
C       53.720041000     70.028823000    108.572329000
H       54.360911000     69.169948000    108.742947000
N       53.779353000     70.758524000    107.428074000
H       54.366445000     70.552319000    106.621079000
C       52.846735000     71.764517000    107.522004000
H       52.686734000     72.492348000    106.735105000
C       49.854416000     64.997964000    104.813765000
H       50.261055000     64.669990000    103.850876000
H       49.192964000     65.853425000    104.642679000
S       51.243586000     65.449165000    105.936315000
C       50.443126000     69.077910000    106.433862000
H       50.193074000     70.104666000    106.137005000
H       51.544478000     68.995435000    106.420942000
O       49.846273000     68.183772000    105.526818000
H       50.337961000     67.342249000    105.603875000
C       61.285835000     63.879419000    106.269316000
O       61.747519000     64.114819000    107.382733000
N       60.092606000     64.380243000    105.915188000
H       59.671143000     64.131665000    105.043064000
C       59.385090000     65.401039000    106.664803000
H       60.095845000     66.105211000    107.071616000
H       58.706390000     65.858460000    105.973100000
C       58.523161000     64.922478000    107.784888000
O       58.967718000     64.833947000    108.926710000
N       57.222041000     64.719467000    107.484689000
H       56.941270000     64.826031000    106.526238000
C       56.183876000     64.456481000    108.474406000
H       56.658628000     64.234259000    109.416361000
H       55.571546000     65.338169000    108.548011000
C       56.143709000     62.120252000    101.036170000
H       56.451107000     63.010964000    101.606486000
H       56.999735000     61.785107000    100.432869000
N       55.002285000     62.394779000    100.167463000
H       54.064395000     62.112702000    100.493920000
C       55.048915000     62.875288000     98.917357000
N       56.151863000     63.495792000     98.473698000
H       56.945796000     63.632696000     99.082519000
H       56.301295000     63.627326000     97.483342000
N       53.975337000     62.742887000     98.132901000
H       53.250639000     62.071578000     98.392505000
H       53.977107000     62.875700000     97.103424000
C       62.990204000     67.371449000    107.930934000
H       64.008931000     67.489615000    108.332148000
H       62.914904000     66.381107000    107.472505000
C       62.775786000     68.498276000    106.902840000
O       62.758040000     69.668634000    107.362701000
O       62.651586000     68.201961000    105.675136000
C       58.839166000     69.149522000    111.554649000
H       58.114761000     69.683732000    112.177173000
H       59.755391000     69.752823000    111.523890000
C       58.368631000     68.926546000    110.139209000
C       57.121244000     68.339336000    109.866890000
H       56.425907000     68.131923000    110.680916000
C       56.793550000     67.958754000    108.567781000
H       55.843728000     67.470274000    108.354419000
C       57.701652000     68.163440000    107.524351000
H       57.479957000     67.757971000    106.537087000
C       59.220419000     69.237177000    109.065464000
H       60.156318000     69.770522000    109.240453000
C       58.899515000     68.844240000    107.761397000
H       59.598078000     69.049432000    106.949040000
C       61.206576000     66.224196000     99.528716000
H       62.080431000     66.525276000     98.951419000
H       60.482856000     67.037634000     99.435335000
N       61.003356000     66.860074000    101.961433000
C       61.635978000     66.152118000    100.951079000
C       61.808236000     66.807503000    103.031361000
H       61.668689000     67.280465000    104.002555000
N       62.906534000     66.080250000    102.747211000
H       63.732701000     65.947918000    103.356315000
C       62.822739000     65.661711000    101.444241000
H       63.591108000     65.074877000    100.962145000
Mo      59.000529000     67.977331000    101.846090000
Fe      52.868832000     66.133600000    104.572189000
Fe      54.849941000     67.881318000    104.624078000
Fe      54.164768000     66.723525000    102.375091000
Fe      55.383632000     65.341481000    104.244072000
Fe      57.673886000     66.044685000    103.255339000
Fe      57.096581000     68.563204000    103.533179000
Fe      56.451418000     67.434267000    101.365547000
S       54.552719000     66.334044000    106.143464000
S       52.873372000     68.150567000    103.604158000
S       53.596173000     64.663343000    102.977720000
S       59.000877000     67.658572000    104.146345000
S       57.235500000     69.547667000    101.541923000
S       58.090338000     65.978676000    101.042470000
S       55.977770000     69.837301000    105.073653000
S       57.233146000     64.110010000    104.273316000
S       54.568030000     67.164321000    100.259140000
C       55.931844000     66.981788000    103.245433000
O       60.376094000     69.600216000    102.180085000
O       59.574484000     68.791093000     99.876366000
O       60.210081000     70.659526000     98.793200000
O       60.322895000     71.463139000    103.776178000
O       60.889967000     73.497352000    103.016072000
O       64.689985000     68.274947000     99.379166000
O       64.741272000     69.061315000    101.483615000
C       60.693721000     70.501281000    101.113590000
C       60.095975000     69.966794000     99.811025000
C       60.055524000     71.855172000    101.464443000
C       60.464890000     72.340559000    102.853949000
C       62.225100000     70.520921000    100.937379000
C       62.713128000     69.264583000    100.225628000
C       64.179504000     68.855326000    100.371319000
H       60.263381000     70.213536000    103.016275000
H       62.161996000     68.418660000    100.650891000
H       62.464970000     69.297561000     99.158758000
H       62.525523000     71.424632000    100.392089000
H       62.663358000     70.562279000    101.937833000
H       58.969499000     71.668520000    101.502511000
H       60.269144000     72.598907000    100.692354000
O       59.139256000     69.006395000     95.136338000
H       58.731560000     68.611114000     95.941118000
H       60.005708000     69.262496000     95.503193000
O       58.351708000     68.033167000     97.526609000
H       58.304694000     67.066605000     97.609495000
H       58.710005000     68.298895000     98.398646000
O       51.839870000     65.232796000     99.528432000
H       51.970181000     64.990203000     98.584532000
H       52.712348000     65.586288000     99.760614000
O       51.924287000     70.026805000    112.118962000
H       52.782014000     70.362907000    112.441428000
H       52.066122000     70.107830000    111.147431000
O       61.378431000     69.981315000     96.473538000
H       61.342475000     70.864556000     96.059196000
H       60.892823000     70.145590000     97.313338000
O       52.439598000     61.639333000    100.715745000
H       52.052588000     61.219039000     99.920690000
H       51.737211000     62.281101000    100.957747000
O       64.902654000     68.588718000    104.198196000
H       64.068431000     68.517352000    104.714714000
H       64.566550000     68.761946000    103.295737000
O       59.747545000     75.538302000    101.638425000
H       58.945235000     75.065055000    101.351718000
H       60.145553000     74.869959000    102.236547000
O       57.715163000     73.821966000    100.557172000
H       57.868622000     72.912735000    100.843113000
H       56.749925000     73.826929000    100.427488000
O       62.740071000     70.485661000    104.343826000
H       61.815523000     70.780625000    104.242871000
H       62.608922000     69.657506000    104.872877000
H       56.642728000     69.440334000    106.182451000
H       53.630397000     73.456206000    102.409163000
H       56.503498000     71.293168000     97.564000000
H       58.192407000     72.728266000    107.964414000
H       51.033607000     73.358522000    109.192710000
H       49.260857000     64.169099000    105.199471000
H       50.133367000     68.920816000    107.467047000
H       61.839396000     63.272141000    105.553157000
H       55.499738000     63.630760000    108.278855000
H       55.880341000     61.331224000    101.740565000
H       62.299353000     67.465998000    108.768720000
H       59.130718000     68.226821000    112.056366000
H       60.780529000     65.310505000     99.114284000
