# Supplementary material for: Understanding the Electronic Structure Basis for N2 Binding to FeMoco: A Systematic Quantum Mechanics/Molecular Mechanics Investigation
Source: Inorg Chem. 2023 Mar 29;62(14):5357–75. doi: 10.1021/acs.inorgchem.2c03967 (PMC10091479; doi:10.1021/acs.inorgchem.2c03967)
Supplement: Supplementary file 2 — ic2c03967_si_002.zip [file ic2c03967_si_002.zip › xyz/E1/E1_N2@Fe6_BS346_Ms2_QM-VI.xyz]

191
symmetry c1
C       53.570298000     72.803577000    103.468293000
H       53.314104000     73.547851000    104.235121000
C       52.633542000     71.598323000    103.644413000
H       52.722291000     71.237279000    104.674787000
H       51.569571000     71.803137000    103.471425000
H       52.930318000     70.766811000    102.996398000
C       55.020743000     72.359094000    103.681400000
H       55.740972000     73.187493000    103.675519000
H       55.099211000     71.850401000    104.648050000
H       55.327544000     71.616469000    102.930031000
C       56.197392000     71.403169000     98.648814000
H       57.099143000     71.240787000     99.259969000
H       55.842965000     72.424651000     98.841075000
N       55.189480000     70.464115000     99.116408000
H       55.519220000     69.560255000     99.463942000
C       53.978184000     70.821566000     99.555369000
N       53.350700000     71.895951000     99.049535000
H       53.762260000     72.419056000     98.283304000
H       52.594707000     72.335404000     99.580661000
N       53.396297000     70.107125000    100.522665000
H       53.832714000     69.219105000    100.803252000
H       52.392445000     70.164861000    100.658490000
C       59.116139000     72.997714000    107.344744000
H       58.846939000     72.811257000    106.299350000
H       59.359422000     74.065475000    107.451120000
C       60.333685000     72.175706000    107.731430000
O       60.745671000     72.111703000    108.906838000
N       60.947316000     71.551186000    106.718791000
H       60.598066000     71.634447000    105.765460000
H       61.726734000     70.885019000    106.908970000
C       51.080796000     72.284880000    109.317171000
H       50.917837000     72.016318000    110.368773000
H       50.262578000     71.821906000    108.745192000
N       52.788996000     70.529052000    109.612807000
C       52.405269000     71.694877000    108.982451000
C       53.989887000     70.246958000    109.142849000
H       54.598494000     69.385820000    109.396087000
N       54.420344000     71.205289000    108.283163000
H       55.223405000     71.122200000    107.670968000
C       53.405715000     72.116488000    108.133433000
H       53.462114000     72.946683000    107.443902000
C       49.787985000     65.023292000    104.773334000
H       50.144185000     64.719197000    103.783225000
H       49.108859000     65.874482000    104.653272000
S       51.229579000     65.472205000    105.818841000
C       50.428102000     69.082406000    106.391794000
H       50.181421000     70.114338000    106.105597000
H       51.527125000     68.993801000    106.365036000
O       49.812546000     68.197885000    105.483820000
H       50.357227000     67.383508000    105.485769000
C       61.279925000     63.903576000    106.254214000
O       61.736978000     64.112498000    107.375699000
N       60.098934000     64.432176000    105.895855000
H       59.672294000     64.206161000    105.017777000
C       59.384246000     65.443951000    106.654282000
H       60.091011000     66.151138000    107.061063000
H       58.694388000     65.901563000    105.971071000
C       58.535265000     64.942588000    107.774111000
O       58.991163000     64.838594000    108.911573000
N       57.235057000     64.725220000    107.483678000
H       56.935459000     64.849674000    106.531911000
C       56.212783000     64.432273000    108.481950000
H       56.695851000     64.211343000    109.419660000
H       55.589021000     65.306454000    108.561882000
C       56.599882000     62.061436000    101.065428000
H       57.054317000     62.897162000    101.621944000
H       57.401524000     61.528281000    100.528755000
N       55.609503000     62.539955000    100.117430000
H       54.603717000     62.378646000    100.294782000
C       55.910248000     63.252051000     99.030567000
N       57.181507000     63.543907000     98.741543000
H       57.947316000     63.159012000     99.283789000
H       57.443423000     64.102672000     97.936162000
N       54.918183000     63.669233000     98.227546000
H       53.974577000     63.342833000     98.401941000
H       55.114059000     63.881361000     97.259400000
C       62.997320000     67.371515000    107.932298000
H       64.012875000     67.472648000    108.348220000
H       62.912145000     66.381906000    107.473507000
C       62.823443000     68.497591000    106.893999000
O       62.818808000     69.670949000    107.348952000
O       62.724802000     68.192507000    105.669289000
C       58.804520000     69.121969000    111.476922000
H       58.088082000     69.677562000    112.090900000
H       59.715088000     69.732524000    111.410081000
C       58.311849000     68.865225000    110.071983000
C       57.070941000     68.254607000    109.823236000
H       56.415339000     67.993886000    110.655679000
C       56.681915000     67.949884000    108.517635000
H       55.721817000     67.471523000    108.318915000
C       57.525086000     68.246628000    107.443133000
H       57.228758000     67.970945000    106.429840000
C       59.125030000     69.212494000    108.979388000
H       60.068269000     69.738201000    109.142050000
C       58.741502000     68.894681000    107.671870000
H       59.396462000     69.151824000    106.839123000
C       61.197468000     66.275266000     99.439371000
H       62.054690000     66.598035000     98.850425000
H       60.453723000     67.072714000     99.371541000
N       61.045982000     66.866329000    101.886190000
C       61.656587000     66.175624000    100.853787000
C       61.852561000     66.772553000    102.947522000
H       61.712162000     67.221636000    103.929631000
N       62.938761000     66.032741000    102.640089000
H       63.758321000     65.872551000    103.248228000
C       62.837796000     65.648777000    101.325509000
H       63.587488000     65.053360000    100.825209000
Mo      59.040504000     67.973509000    101.823897000
Fe      52.926302000     65.820773000    104.373234000
Fe      54.700985000     67.713174000    104.563848000
Fe      54.256696000     66.611533000    102.234696000
Fe      55.492420000     65.241164000    104.104736000
Fe      57.757495000     66.087869000    103.175876000
Fe      57.117812000     68.574971000    103.595790000
Fe      56.517255000     67.452856000    101.359383000
S       54.560818000     65.915192000    105.991141000
S       52.797542000     67.847053000    103.314189000
S       53.760071000     64.455910000    102.803912000
S       59.056872000     67.671462000    104.119463000
S       57.256756000     69.552000000    101.613224000
S       58.158849000     66.019555000    100.955680000
S       54.274695000     69.437880000    105.907613000
S       57.365815000     64.088864000    104.176164000
S       54.718728000     67.101767000    100.133229000
C       55.977787000     67.005385000    103.227863000
O       60.440357000     69.624306000    102.161825000
O       59.600470000     68.878262000     99.844434000
O       60.245840000     70.763278000     98.797506000
O       60.405307000     71.521332000    103.799988000
O       60.959877000     73.546295000    103.005522000
O       64.699572000     68.295588000     99.347185000
O       64.792114000     69.119252000    101.434488000
C       60.735401000     70.549074000    101.112962000
C       60.126127000     70.042181000     99.802895000
C       60.094108000     71.892075000    101.489338000
C       60.528675000     72.382008000    102.868866000
C       62.264143000     70.574277000    100.916596000
C       62.740250000     69.307762000    100.213507000
C       64.205127000     68.894960000    100.338365000
H       60.329031000     70.192050000    103.000812000
H       62.189794000     68.469997000    100.657221000
H       62.471882000     69.328905000     99.151074000
H       62.549926000     71.471430000    100.352401000
H       62.714276000     70.629794000    101.910812000
H       59.010861000     71.695267000    101.547662000
H       60.283872000     72.638736000    100.713132000
O       58.877031000     68.937180000     95.442659000
H       58.460185000     68.528753000     96.238200000
H       59.754871000     69.156535000     95.804689000
O       57.982057000     68.055762000     97.857700000
H       57.457852000     67.398492000     98.332588000
H       58.562301000     68.382307000     98.578945000
O       51.822752000     65.365692000     99.494471000
H       52.002492000     64.974079000     98.610017000
H       52.696045000     65.716787000     99.737824000
O       51.872563000     70.013126000    112.254950000
H       52.746346000     70.364386000    112.511061000
H       51.957683000     70.082012000    111.273476000
O       61.290793000     69.949733000     96.486058000
H       61.258406000     70.818333000     96.044380000
H       60.862950000     70.165078000     97.347952000
O       52.912381000     62.101564000    100.246151000
H       52.486724000     61.562676000     99.539279000
H       52.134546000     62.550852000    100.630544000
O       64.926359000     68.535681000    104.148881000
H       64.102584000     68.478644000    104.686517000
H       64.570137000     68.754380000    103.264990000
O       59.790119000     75.557526000    101.655981000
H       58.976097000     75.069137000    101.426055000
H       60.225698000     74.894681000    102.238240000
O       57.684655000     73.858717000    100.940251000
H       57.756492000     72.931087000    100.676456000
H       57.112983000     73.789238000    101.720113000
O       62.797108000     70.470519000    104.322113000
H       61.873300000     70.773306000    104.223941000
H       62.658694000     69.642194000    104.849522000
H       55.294076000     69.164911000    106.737508000
N       57.139508000     69.982449000    104.730658000
N       57.314740000     70.871922000    105.384553000
H       53.509567000     73.315582000    102.507948000
H       56.489765000     71.323375000     97.601794000
H       58.252529000     72.790208000    107.976582000
H       51.024025000     73.362827000    109.165824000
H       49.227479000     64.178420000    105.173490000
H       50.134087000     68.926402000    107.429733000
H       61.830232000     63.292079000    105.539138000
H       55.535107000     63.602077000    108.282874000
H       56.160546000     61.372430000    101.786784000
H       62.296986000     67.475262000    108.761074000
H       59.108565000     68.221799000    112.011104000
H       60.769065000     65.360924000     99.028822000
