# Supplementary material for: Understanding the Electronic Structure Basis for N2 Binding to FeMoco: A Systematic Quantum Mechanics/Molecular Mechanics Investigation
Source: Inorg Chem. 2023 Mar 29;62(14):5357–75. doi: 10.1021/acs.inorgchem.2c03967 (PMC10091479; doi:10.1021/acs.inorgchem.2c03967)
Supplement: Supplementary file 2 — ic2c03967_si_002.zip [file ic2c03967_si_002.zip › xyz/E1/E1_nonN2_BS346_Ms2_QM-VI.xyz]

189
symmetry c1
C       53.844940000     72.944130000    103.349070000
H       53.673147000     73.701401000    104.126770000
C       52.994623000     71.712691000    103.662589000
H       53.325988000     71.274759000    104.610708000
H       51.920363000     71.915019000    103.756679000
H       53.127091000     70.932422000    102.907569000
C       55.336380000     72.575809000    103.328207000
H       55.993712000     73.409336000    103.055093000
H       55.658422000     72.244622000    104.318827000
H       55.524345000     71.730010000    102.650811000
C       56.208268000     71.403615000     98.645937000
H       57.108062000     71.234224000     99.256766000
H       55.865334000     72.428829000     98.838045000
N       55.192349000     70.475992000     99.119204000
H       55.519840000     69.586556000     99.504172000
C       53.981039000     70.850814000     99.540414000
N       53.363918000     71.919153000     99.008393000
H       53.774002000     72.422599000     98.227257000
H       52.596185000     72.356313000     99.521980000
N       53.388752000     70.166014000    100.522758000
H       53.806886000     69.265852000    100.802643000
H       52.382627000     70.230081000    100.640715000
C       59.051397000     72.878808000    107.306014000
H       58.769770000     72.592659000    106.284214000
H       59.249890000     73.961272000    107.306564000
C       60.315836000     72.141552000    107.721269000
O       60.720966000     72.116755000    108.899630000
N       60.976934000     71.545489000    106.721332000
H       60.633678000     71.605058000    105.763922000
H       61.766914000     70.896462000    106.925621000
C       51.100748000     72.287937000    109.373014000
H       51.189533000     72.093501000    110.448592000
H       50.161772000     71.823367000    109.031778000
N       52.819253000     70.512801000    109.387263000
C       52.258986000     71.596219000    108.740342000
C       53.716061000     70.021776000    108.547601000
H       54.352280000     69.157984000    108.712229000
N       53.766182000     70.743218000    107.399524000
H       54.352535000     70.529737000    106.587729000
C       52.840613000     71.753798000    107.498176000
H       52.672975000     72.473260000    106.705167000
C       49.826799000     65.044055000    104.825822000
H       50.251038000     64.737339000    103.863370000
H       49.139231000     65.879513000    104.654589000
S       51.198601000     65.531504000    105.952506000
C       50.422055000     69.122081000    106.437927000
H       50.184503000     70.155896000    106.153632000
H       51.521784000     69.024719000    106.415915000
O       49.807820000     68.246115000    105.526810000
H       50.307312000     67.403215000    105.580143000
C       61.276957000     63.869471000    106.234074000
O       61.736941000     64.095868000    107.351531000
N       60.090321000     64.380749000    105.873344000
H       59.661358000     64.144734000    104.999953000
C       59.381102000     65.399439000    106.622732000
H       60.089105000     66.111692000    107.019742000
H       58.693325000     65.847401000    105.931771000
C       58.534801000     64.912463000    107.751732000
O       58.999842000     64.798842000    108.884429000
N       57.228286000     64.722453000    107.473887000
H       56.929724000     64.843045000    106.520568000
C       56.208106000     64.438845000    108.475057000
H       56.691857000     64.196238000    109.406727000
H       55.600560000     65.321405000    108.573550000
C       56.609777000     62.093127000    101.080938000
H       57.070262000     62.927272000    101.634523000
H       57.405883000     61.555038000    100.540986000
N       55.617668000     62.577066000    100.136850000
H       54.612364000     62.407296000    100.306552000
C       55.922483000     63.273631000     99.040884000
N       57.195559000     63.550198000     98.747180000
H       57.959081000     63.166833000     99.293830000
H       57.461962000     64.111584000     97.944771000
N       54.934106000     63.690520000     98.233264000
H       53.985470000     63.382622000     98.414307000
H       55.132076000     63.882609000     97.261273000
C       63.025825000     67.356898000    107.945884000
H       64.037552000     67.466075000    108.368894000
H       62.950121000     66.367315000    107.484931000
C       62.846960000     68.485229000    106.910248000
O       62.833306000     69.657208000    107.369684000
O       62.750451000     68.183324000    105.685117000
C       58.843993000     69.151997000    111.567427000
H       58.122322000     69.687941000    112.192643000
H       59.760982000     69.754639000    111.529835000
C       58.371384000     68.920914000    110.153440000
C       57.127704000     68.324561000    109.883935000
H       56.432299000     68.118878000    110.699095000
C       56.802696000     67.936535000    108.585803000
H       55.854053000     67.447064000    108.367105000
C       57.709185000     68.142684000    107.541230000
H       57.485089000     67.754668000    106.547377000
C       59.226031000     69.223353000    109.080049000
H       60.160877000     69.758467000    109.256152000
C       58.905633000     68.825507000    107.777716000
H       59.596177000     69.031353000    106.958947000
C       61.183388000     66.281272000     99.493680000
H       62.050311000     66.597543000     98.914230000
H       60.442943000     67.081309000     99.416262000
N       60.995737000     66.859439000    101.947601000
C       61.623870000     66.181727000    100.915438000
C       61.792737000     66.764006000    103.015278000
H       61.638038000     67.206429000    103.997647000
N       62.890686000     66.038158000    102.713550000
H       63.709659000     65.884212000    103.322367000
C       62.806875000     65.664702000    101.394810000
H       63.572691000     65.086824000    100.897437000
Mo      58.989303000     67.992934000    101.883173000
Fe      52.880747000     66.140353000    104.589639000
Fe      54.837444000     67.929784000    104.662911000
Fe      54.165115000     66.799185000    102.390918000
Fe      55.397400000     65.390928000    104.259240000
Fe      57.700033000     66.110869000    103.250728000
Fe      57.050350000     68.592242000    103.606937000
Fe      56.455657000     67.466471000    101.399049000
S       54.559568000     66.258562000    106.169500000
S       52.871563000     68.193275000    103.573807000
S       53.573140000     64.704033000    103.036632000
S       58.996613000     67.744626000    104.191968000
S       57.225090000     69.581666000    101.636673000
S       58.113660000     66.025908000    101.021620000
S       56.055860000     69.862769000    105.152225000
S       57.206814000     64.121240000    104.263378000
S       54.597803000     67.141693000    100.245825000
C       55.926471000     67.045837000    103.283424000
O       60.422255000     69.623650000    102.192356000
O       59.567840000     68.875283000     99.881738000
O       60.224325000     70.753098000     98.825614000
O       60.418607000     71.532813000    103.821553000
O       60.950153000     73.557728000    103.009876000
O       64.685130000     68.295042000     99.354614000
O       64.788430000     69.122847000    101.439167000
C       60.719235000     70.541409000    101.139266000
C       60.102147000     70.033133000     99.832923000
C       60.081878000     71.887852000    101.513238000
C       60.526850000     72.389317000    102.886216000
C       62.248048000     70.563620000    100.936320000
C       62.722410000     69.292148000    100.239519000
C       64.192990000     68.891323000    100.349150000
H       60.323002000     70.192304000    103.030123000
H       62.182172000     68.456403000    100.699968000
H       62.440461000     69.300992000     99.180265000
H       62.531852000     71.456946000    100.364844000
H       62.703991000     70.626342000    101.927449000
H       58.998440000     71.683220000    101.587815000
H       60.276005000     72.628513000    100.730640000
O       58.887651000     68.941912000     95.438583000
H       58.472282000     68.533723000     96.235043000
H       59.763696000     69.165951000     95.802396000
O       58.005176000     68.054723000     97.854474000
H       57.508884000     67.365438000     98.312416000
H       58.563404000     68.392296000     98.588448000
O       51.807834000     65.361245000     99.506608000
H       52.003115000     64.973517000     98.623989000
H       52.672109000     65.728882000     99.761187000
O       51.922937000     70.026886000    112.099941000
H       52.788647000     70.350723000    112.412731000
H       52.060808000     70.104918000    111.126469000
O       61.285174000     69.958420000     96.510163000
H       61.254039000     70.828291000     96.071243000
H       60.851546000     70.167974000     97.370632000
O       52.919105000     62.125110000    100.250589000
H       52.502791000     61.580875000     99.542222000
H       52.132868000     62.564697000    100.629818000
O       64.936981000     68.537897000    104.149208000
H       64.116039000     68.477681000    104.690986000
H       64.575344000     68.755431000    103.267108000
O       59.770547000     75.561375000    101.647476000
H       58.956689000     75.082276000    101.400258000
H       60.191930000     74.895342000    102.236190000
O       57.762758000     73.811467000    100.710596000
H       58.190944000     72.949290000    100.613010000
H       56.943222000     73.563993000    101.163250000
O       62.804243000     70.459481000    104.333576000
H       61.880265000     70.759634000    104.230837000
H       62.667522000     69.630807000    104.860948000
H       56.578663000     69.479257000    106.339440000
H       53.631514000     73.432783000    102.398403000
H       56.496979000     71.321421000     97.598087000
H       58.206972000     72.697153000    107.970881000
H       51.036635000     73.360131000    109.187570000
H       49.255497000     64.194728000    105.200467000
H       50.119060000     68.961613000    107.472598000
H       61.829463000     63.256925000    105.521597000
H       55.515361000     63.623853000    108.265311000
H       56.169875000     61.406485000    101.804201000
H       62.318262000     67.455362000    108.769145000
H       59.138727000     68.229625000    112.067889000
H       60.758568000     65.368769000     99.075388000
