# Supplementary material for: Understanding the Electronic Structure Basis for N2 Binding to FeMoco: A Systematic Quantum Mechanics/Molecular Mechanics Investigation
Source: Inorg Chem. 2023 Mar 29;62(14):5357–75. doi: 10.1021/acs.inorgchem.2c03967 (PMC10091479; doi:10.1021/acs.inorgchem.2c03967)
Supplement: Supplementary file 2 — ic2c03967_si_002.zip [file ic2c03967_si_002.zip › xyz/E1/E1_N2@Fe2_BS147_Ms1_QM-VI.xyz]

191
symmetry c1
C       53.394921000     72.875686000    103.494874000
H       53.085556000     73.628839000    104.233546000
C       52.469570000     71.653913000    103.633768000
H       52.449689000     71.350867000    104.684849000
H       51.423960000     71.813046000    103.342204000
H       52.852706000     70.799354000    103.064383000
C       54.829512000     72.464981000    103.809232000
H       55.532322000     73.303981000    103.805696000
H       54.878840000     72.019494000    104.806568000
H       55.197980000     71.705419000    103.106821000
C       56.156764000     71.444357000     98.637342000
H       57.044137000     71.328341000     99.277065000
H       55.773996000     72.459510000     98.797366000
N       55.158299000     70.493557000     99.107149000
H       55.502237000     69.594965000     99.453274000
C       53.951343000     70.839160000     99.563495000
N       53.302921000     71.901969000     99.059664000
H       53.709388000     72.427872000     98.292967000
H       52.549441000     72.340718000     99.594669000
N       53.389765000     70.123109000    100.543915000
H       53.840034000     69.244639000    100.824923000
H       52.385365000     70.160250000    100.683012000
C       59.091971000     72.949277000    107.327178000
H       58.805873000     72.722981000    106.292314000
H       59.317670000     74.024618000    107.391253000
C       60.331638000     72.161033000    107.717008000
O       60.731891000     72.087919000    108.895015000
N       60.981044000     71.574484000    106.701855000
H       60.660940000     71.678832000    105.740455000
H       61.760015000     70.909011000    106.897069000
C       51.124252000     72.273537000    109.328906000
H       50.930309000     72.010741000    110.376988000
H       50.321367000     71.800877000    108.742883000
N       52.735534000     70.449770000    109.650989000
C       52.450047000     71.653561000    109.038553000
C       53.937300000     70.104634000    109.230429000
H       54.481712000     69.207824000    109.500503000
N       54.465613000     71.052127000    108.414867000
H       55.318489000     70.948165000    107.875476000
C       53.518273000     72.036430000    108.254073000
H       53.656804000     72.880192000    107.591319000
C       49.808608000     65.019271000    104.778259000
H       50.165503000     64.710298000    103.789173000
H       49.129757000     65.869822000    104.650055000
S       51.253455000     65.471603000    105.823410000
C       50.451219000     69.057778000    106.404333000
H       50.226121000     70.095543000    106.121694000
H       51.548731000     68.949166000    106.384864000
O       49.829532000     68.189620000    105.490581000
H       50.361588000     67.365139000    105.492795000
C       61.280921000     63.919195000    106.268631000
O       61.744002000     64.126212000    107.387755000
N       60.102195000     64.457076000    105.915318000
H       59.664658000     64.225807000    105.044104000
C       59.403786000     65.484966000    106.669350000
H       60.122243000     66.172666000    107.087920000
H       58.735208000     65.963846000    105.979785000
C       58.526856000     65.001480000    107.776430000
O       58.959534000     64.900086000    108.923701000
N       57.230682000     64.793509000    107.460130000
H       56.958729000     64.901866000    106.497618000
C       56.181030000     64.528637000    108.436645000
H       56.644585000     64.318135000    109.386060000
H       55.565626000     65.410852000    108.488545000
C       56.602904000     62.073717000    101.080240000
H       57.041384000     62.910954000    101.647647000
H       57.416305000     61.554414000    100.547947000
N       55.615529000     62.546126000    100.126340000
H       54.609296000     62.384130000    100.301295000
C       55.916234000     63.262809000     99.042539000
N       57.187393000     63.560658000     98.757434000
H       57.953329000     63.162874000     99.290323000
H       57.449451000     64.115620000     97.949117000
N       54.924251000     63.679838000     98.240215000
H       53.980717000     63.351746000     98.412069000
H       55.121212000     63.907879000     97.276132000
C       63.013179000     67.381682000    107.944900000
H       64.027473000     67.485644000    108.363401000
H       62.931109000     66.390392000    107.489126000
C       62.841497000     68.503141000    106.900839000
O       62.827951000     69.678314000    107.350530000
O       62.755042000     68.191458000    105.677103000
C       58.790537000     69.121298000    111.483969000
H       58.080760000     69.675549000    112.107163000
H       59.702578000     69.729943000    111.415293000
C       58.286958000     68.881857000    110.080002000
C       57.022479000     68.326023000    109.826852000
H       56.365528000     68.074277000    110.661548000
C       56.611541000     68.067527000    108.515551000
H       55.636211000     67.623487000    108.310182000
C       57.454442000     68.357034000    107.441345000
H       57.129991000     68.143900000    106.423205000
C       59.112374000     69.203574000    108.988137000
H       60.076870000     69.687669000    109.153928000
C       58.705635000     68.932924000    107.678871000
H       59.365253000     69.179079000    106.847105000
C       61.188333000     66.283902000     99.459241000
H       62.046471000     66.606330000     98.870767000
H       60.445848000     67.082082000     99.385961000
N       61.043309000     66.893813000    101.904352000
C       61.646074000     66.189544000    100.875256000
C       61.849176000     66.797557000    102.966093000
H       61.710259000     67.251138000    103.946195000
N       62.928014000     66.045579000    102.661979000
H       63.745011000     65.876617000    103.270485000
C       62.823001000     65.655266000    101.349663000
H       63.570374000     65.054015000    100.852167000
Mo      59.038819000     68.012129000    101.842261000
Fe      52.894055000     65.898062000    104.338229000
Fe      54.830772000     67.737447000    104.483664000
Fe      54.239057000     66.513121000    102.149265000
Fe      55.458013000     65.273611000    104.073537000
Fe      57.769770000     66.103631000    103.235418000
Fe      57.091768000     68.745766000    103.591385000
Fe      56.485694000     67.426915000    101.363573000
S       54.536041000     66.128139000    105.970757000
S       52.838971000     67.859910000    103.296605000
S       53.747198000     64.434849000    102.786690000
S       59.052302000     67.743955000    104.130915000
S       57.238640000     69.519571000    101.494008000
S       58.163800000     66.018906000    101.022139000
S       57.308582000     70.682163000    104.833494000
S       57.341791000     64.113027000    104.249049000
S       54.730267000     67.108570000    100.074829000
C       55.961337000     66.931736000    103.137551000
O       60.432368000     69.655234000    102.152964000
O       59.617674000     68.880503000     99.850082000
O       60.253457000     70.756966000     98.780677000
O       60.524928000     71.537306000    103.774826000
O       61.064183000     73.560193000    102.983761000
O       64.699874000     68.286380000     99.339517000
O       64.798026000     69.116864000    101.423721000
C       60.742299000     70.569025000    101.098243000
C       60.133233000     70.051073000     99.795112000
C       60.138611000     71.928901000    101.473001000
C       60.617720000     72.402186000    102.843276000
C       62.272508000     70.572969000    100.900537000
C       62.742318000     69.299291000    100.208518000
C       64.207532000     68.888434000    100.330447000
H       60.366452000     70.231494000    102.995364000
H       62.192982000     68.467957000    100.664562000
H       62.468813000     69.309416000     99.147208000
H       62.563902000     71.463823000    100.328566000
H       62.723789000     70.633936000    101.894042000
H       59.047470000     71.798616000    101.526189000
H       60.349334000     72.669614000    100.697212000
O       58.865037000     68.935678000     95.452467000
H       58.450012000     68.532319000     96.251565000
H       59.745216000     69.153348000     95.809755000
O       57.974491000     68.065361000     97.873872000
H       57.411197000     67.450172000     98.359894000
H       58.560334000     68.387418000     98.592583000
O       51.815729000     65.368686000     99.487258000
H       51.990811000     64.972495000     98.603767000
H       52.692621000     65.712541000     99.726449000
O       51.844599000     69.990674000    112.299972000
H       52.721615000     70.351278000    112.532313000
H       51.907964000     70.041697000    111.315626000
O       61.292641000     69.942859000     96.471135000
H       61.258772000     70.812516000     96.031540000
H       60.868633000     70.157894000     97.335215000
O       52.918534000     62.104361000    100.236032000
H       52.489153000     61.561814000     99.534223000
H       52.142965000     62.553512000    100.624758000
O       64.947435000     68.497792000    104.139809000
H       64.130048000     68.456007000    104.688573000
H       64.583815000     68.741077000    103.265665000
O       59.763275000     75.507044000    101.711646000
H       58.917223000     75.019724000    101.805415000
H       60.325901000     74.892880000    102.236238000
O       57.649848000     73.821110000    102.303336000
H       57.499686000     72.928911000    102.653429000
H       57.148352000     74.354502000    102.949868000
O       62.872856000     70.450163000    104.306833000
H       61.956565000     70.774184000    104.196581000
H       62.709984000     69.632561000    104.843974000
H       58.632037000     70.553298000    105.015980000
N       54.439466000     69.269999000    105.403345000
N       53.984257000     70.121350000    105.959047000
H       53.394693000     73.360357000    102.518557000
H       56.471145000     71.342523000     97.598643000
H       58.240494000     72.749201000    107.977606000
H       51.051411000     73.349785000    109.172434000
H       49.244168000     64.176916000    105.178192000
H       50.148619000     68.903081000    107.439998000
H       61.825226000     63.303835000    105.552276000
H       55.502372000     63.699186000    108.237813000
H       56.165322000     61.373548000    101.791848000
H       62.310317000     67.487019000    108.771331000
H       59.097088000     68.218362000    112.012016000
H       60.762959000     65.369172000     99.046414000
