# Supplementary material for: Understanding the Electronic Structure Basis for N2 Binding to FeMoco: A Systematic Quantum Mechanics/Molecular Mechanics Investigation
Source: Inorg Chem. 2023 Mar 29;62(14):5357–75. doi: 10.1021/acs.inorgchem.2c03967 (PMC10091479; doi:10.1021/acs.inorgchem.2c03967)
Supplement: Supplementary file 2 — ic2c03967_si_002.zip [file ic2c03967_si_002.zip › xyz/E0/E0_nonN2_BS235_Ms1.5_QM-I.xyz]

56
symmetry c1
C       49.864505000     64.986042000    104.808805000
H       50.291143000     64.658189000    103.853897000
H       49.188533000     65.823895000    104.610867000
S       51.238175000     65.462164000    105.942142000
C       61.190662000     66.353526000     99.463810000
H       62.054767000     66.687123000     98.889420000
H       60.445456000     67.149859000     99.395873000
N       61.017727000     66.913448000    101.923110000
C       61.631369000     66.231407000    100.884506000
C       61.821271000     66.803795000    102.986389000
H       61.683719000     67.248599000    103.970158000
N       62.904774000     66.061264000    102.675687000
H       63.720164000     65.883107000    103.283143000
C       62.807756000     65.692780000    101.356826000
H       63.562205000     65.104446000    100.854107000
Mo      59.006635000     68.051854000    101.870196000
Fe      52.876815000     66.135989000    104.546959000
Fe      54.836632000     67.922916000    104.647505000
Fe      54.166225000     66.811887000    102.339282000
Fe      55.373400000     65.382319000    104.188816000
Fe      57.665929000     66.116499000    103.243086000
Fe      57.082706000     68.653402000    103.606087000
Fe      56.464273000     67.552653000    101.379267000
S       54.548658000     66.300090000    106.133983000
S       52.842646000     68.163769000    103.613621000
S       53.595394000     64.726164000    102.883289000
S       59.011401000     67.711946000    104.161902000
S       57.277081000     69.657475000    101.614330000
S       58.088672000     66.083287000    101.021797000
S       55.954081000     69.724772000    105.123613000
S       57.247946000     64.143595000    104.239864000
S       54.604592000     67.295877000    100.212266000
C       55.928527000     67.050995000    103.240352000
O       60.450373000     69.657240000    102.210080000
O       59.596620000     68.919808000     99.898435000
O       60.236679000     70.805676000     98.850082000
O       60.537849000     71.540002000    103.863455000
O       60.984421000     73.587040000    103.055594000
O       64.677019000     68.295264000     99.340014000
O       64.812202000     69.170700000    101.402925000
C       60.744500000     70.581555000    101.161743000
C       60.121333000     70.083903000     99.854571000
C       60.114328000     71.921253000    101.564746000
C       60.591472000     72.404745000    102.936575000
C       62.271798000     70.601556000    100.947432000
C       62.739826000     69.348121000    100.214358000
C       64.204662000     68.924598000    100.324392000
H       60.390720000     70.225925000    103.057780000
H       62.190673000     68.500620000    100.641038000
H       62.465533000     69.391112000     99.154089000
H       62.553519000     71.509688000    100.398814000
H       62.733393000     70.636277000    101.936938000
H       59.034658000     71.702231000    101.660821000
H       60.288904000     72.672454000    100.786793000
H       49.277049000     64.150520000    105.189460000
H       60.771291000     65.446568000     99.028316000
