# Supplementary material for: Understanding the Electronic Structure Basis for N2 Binding to FeMoco: A Systematic Quantum Mechanics/Molecular Mechanics Investigation
Source: Inorg Chem. 2023 Mar 29;62(14):5357–75. doi: 10.1021/acs.inorgchem.2c03967 (PMC10091479; doi:10.1021/acs.inorgchem.2c03967)
Supplement: Supplementary file 2 — ic2c03967_si_002.zip [file ic2c03967_si_002.zip › xyz/E0/E0_nonN2_Active region.xyz]

990
title
N       68.385688    69.738587   109.577895
H       67.968108    69.045525   110.180881
C       67.921075    69.701294   108.215444
H       68.628118    70.199043   107.568356
C       67.822371    68.222710   107.814723
H       67.247488    67.704306   108.615044
C       67.075853    67.998645   106.485580
H       67.011567    66.915792   106.247890
H       66.032869    68.376394   106.526499
H       67.612374    68.472232   105.641267
C       69.241944    67.591450   107.762110
H       69.743324    67.979397   106.847715
H       69.830124    67.899849   108.652792
C       69.256093    66.058699   107.726006
H       68.737544    65.681252   106.817823
H       70.297296    65.674149   107.710271
H       68.745152    65.646608   108.621621
C       66.602270    70.470590   108.105681
O       66.196165    70.841889   107.007724
N       65.963900    70.817440   109.248202
H       66.363121    70.570172   110.132639
C       64.714667    71.564587   109.341930
H       63.951436    70.964983   108.866333
C       64.293460    71.803472   110.811556
H       65.178184    72.218540   111.347717
H       63.485882    72.573398   110.878615
C       63.751173    70.588316   111.580280
H       62.741173    70.332626   111.190360
H       64.413335    69.704163   111.444521
C       63.700683    70.956439   113.063841
H       64.742754    70.959613   113.450440
H       63.249182    71.967085   113.187760
N       62.887984    69.963028   113.821442
H       62.590858    69.117762   113.358928
C       62.699639    70.061537   115.129205
N       63.158181    71.071005   115.835722
H       63.772095    71.722143   115.401346
H       62.942467    71.078566   116.813616
N       62.068111    69.121136   115.792085
H       61.871526    68.246101   115.336841
H       62.217816    69.051333   116.778407
C       64.654505    72.938672   108.688932
O       65.633473    73.685768   108.651775
N       63.445016    73.301394   108.219156
H       62.697921    72.633119   108.261121
C       63.052006    74.649012   107.830407
H       63.927453    75.221109   107.561530
H       62.353585    74.555715   107.012740
C       62.347686    75.379070   108.951963
O       62.653144    75.190059   110.130837
N       58.041838    78.143552   105.715270
H       58.760035    78.242381   106.410839
C       58.186716    77.009640   104.824718
H       58.175245    77.378976   103.809184
C       59.533656    76.306112   105.088060
H       59.692279    75.464852   104.382632
H       60.368391    77.031036   104.962847
H       59.585881    75.911008   106.120393
C       57.025430    76.033690   104.950386
O       56.467520    75.571912   103.959401
N       56.582913    75.771597   106.195586
H       57.103091    76.159263   106.962271
C       55.417601    74.947128   106.505818
H       55.473503    74.032193   105.935519
H       55.439002    74.771574   107.562166
C       54.075774    75.572757   106.222846
O       53.050481    74.902230   106.218846
N       54.030939    76.888834   105.993804
H       54.874466    77.418695   106.070919
C       52.803768    77.609651   105.703157
H       51.943730    76.989151   105.916131
C       52.677811    78.890445   106.556714
H       52.601221    78.580721   107.623974
H       53.596375    79.508725   106.452303
O       51.523199    79.661315   106.219964
H       51.764570    80.297110   105.516565
C       52.725314    77.966584   104.241355
O       51.918661    77.413977   103.492894
N       55.150601    77.505775   101.881268
H       55.634028    77.714345   102.730817
C       55.707771    76.475437   101.020924
H       55.845815    76.888813   100.037033
H       56.638785    76.161725   101.465467
C       54.838114    75.262319   100.885765
O       54.700067    74.688143    99.807658
N       54.231998    74.840967   101.998916
H       54.404348    75.333708   102.848810
C       53.531178    73.578241   102.095634
H       53.915356    72.900861   101.352794
C       53.810602    72.935839   103.441312
H       53.617847    73.675909   104.242862
C       52.938686    71.692606   103.709406
H       53.252717    71.209548   104.658915
H       51.859659    71.932310   103.794372
H       53.073042    70.943341   102.905575
C       55.299976    72.549058   103.468310
H       55.967446    73.371320   103.157836
H       55.588036    72.267834   104.501364
H       55.482198    71.672835   102.809370
C       52.045704    73.709107   101.837981
O       51.525336    73.079521   100.917250
N       51.333838    74.532695   102.633323
H       51.789947    75.095068   103.317972
C       49.880253    74.540023   102.675071
H       49.513110    73.562394   102.395818
C       49.372626    74.838503   104.089074
H       49.836536    75.778504   104.468168
C       47.836170    75.001085   104.111723
H       47.464836    74.991064   105.159194
H       47.515049    75.956760   103.646451
H       47.351899    74.164747   103.566603
C       49.790299    73.683908   105.022982
H       49.415074    72.713072   104.633126
H       50.893700    73.624724   105.124844
H       49.358432    73.835102   106.036015
C       49.275300    75.518812   101.687188
O       48.457844    75.155026   100.846327
N       50.456278    76.005315    97.103825
C       50.871686    75.134592    98.215282
H       50.144609    75.266001    99.042529
H       51.896487    75.360568    98.581715
C       49.849852    75.224007    96.040270
H       50.523371    75.239074    95.196164
C       49.661507    73.828419    96.655037
H       48.688547    73.770722    97.193907
H       49.686838    73.017742    95.902795
C       50.759853    73.711036    97.698425
H       50.495121    72.996592    98.503540
H       51.709734    73.403062    97.235888
C       48.511970    75.725933    95.555181
O       48.153733    75.329238    94.445500
N       59.158379    73.427078    95.251947
H       58.741480    74.334817    95.342765
C       58.319532    72.300497    95.583675
H       58.923366    71.415904    95.715735
C       57.574047    72.557300    96.907441
H       58.353131    72.708258    97.691072
H       56.991872    73.504141    96.831941
C       56.638737    71.419882    97.358494
H       55.746166    71.369365    96.698920
H       57.173096    70.448070    97.278389
C       56.208908    71.618128    98.810535
H       57.096371    71.502529    99.473055
H       55.803464    72.643778    98.957041
N       55.208288    70.571716    99.184952
H       55.545863    69.733783    99.626717
C       53.972084    70.864081    99.552752
N       53.308779    71.886610    99.064942
H       53.749839    72.423721    98.351166
H       52.505019    72.208605    99.571771
N       53.407298    70.119249   100.471735
H       53.846651    69.230970   100.665030
H       52.443842    70.223392   100.680266
C       57.347879    72.026121    94.458934
O       56.627744    72.911219    93.997760
N       57.315776    70.771424    93.976979
H       57.862644    70.057410    94.436259
C       56.650472    70.363565    92.754769
H       56.700786    71.181413    92.048472
C       57.372986    69.147440    92.132399
H       57.404108    68.332040    92.889173
H       56.819506    68.764349    91.245933
C       58.806077    69.474493    91.683178
H       58.789738    70.179639    90.822346
H       59.342366    69.987528    92.514220
C       59.627017    68.231010    91.338282
H       60.695427    68.501839    91.238539
H       59.533350    67.495224    92.165048
N       59.145307    67.687812    90.026442
H       59.291696    68.242840    89.181903
C       58.596324    66.493907    89.849308
N       58.502932    65.585134    90.793831
H       58.962653    65.729390    91.671442
H       58.235101    64.656456    90.514469
N       58.168668    66.164754    88.649691
H       57.976059    66.932836    88.023575
H       57.626208    65.330198    88.534178
C       55.180601    70.050431    92.944118
O       54.666684    69.042653    92.465636
N       54.462816    70.947873    93.636798
H       54.953091    71.740122    94.002519
C       53.028784    70.889176    93.838966
H       52.756945    69.856394    94.022087
C       52.603327    71.704569    95.100819
H       51.517998    71.921821    95.087713
H       52.798229    71.058564    95.986734
C       53.398196    72.991309    95.341535
O       53.995136    73.192283    96.405238
N       53.415997    73.902243    94.348674
H       52.885498    73.710951    93.521913
H       54.008419    74.701820    94.450883
C       52.292627    71.295188    92.556906
O       52.077000    72.477249    92.271873
N       60.126426    74.679623   113.581663
H       59.339124    75.293732   113.634375
C       60.228699    73.921192   112.347810
H       61.169538    74.150087   111.868640
C       60.062147    72.388136   112.597987
H       60.228853    71.822911   111.655169
H       60.842374    72.043022   113.309675
O       58.769844    72.083145   113.144291
H       58.897928    71.382045   113.826780
C       59.100479    74.328689   111.417824
O       58.305712    75.212274   111.733060
N       58.956864    73.613987   110.279845
H       59.682937    72.990608   109.972690
C       57.808678    73.649407   109.393364
H       57.714275    74.646977   109.011339
C       57.965869    72.671428   108.194584
H       57.968974    71.616222   108.544783
H       57.065494    72.781876   107.543838
C       59.195089    72.946500   107.291240
H       58.921641    72.695381   106.241827
H       59.462297    74.021547   107.327792
C       60.421900    72.122978   107.699035
O       60.842005    72.112893   108.861641
N       61.038422    71.429782   106.717636
H       60.695474    71.485626   105.774794
H       61.779859    70.783334   106.956207
C       56.484717    73.360127   110.073167
O       55.452760    73.918768   109.712402
N       56.468788    72.480553   111.091213
H       57.333036    72.120185   111.441891
C       55.229121    71.983885   111.662283
H       54.698348    71.482821   110.866679
C       55.471579    70.940179   112.778425
H       55.894637    70.017294   112.321177
H       56.213791    71.325724   113.512033
O       54.261632    70.611760   113.460823
H       54.075278    71.325079   114.106954
C       54.264152    73.025605   112.193742
O       53.063054    72.943250   111.937745
N       52.201193    74.566278   109.514212
H       52.990972    74.046010   109.839304
C       51.019658    73.822034   109.098609
H       50.811388    74.043120   108.059569
C       51.153813    72.289836   109.325720
H       51.208003    72.073392   110.413577
H       50.247891    71.786260   108.927695
N       52.871771    70.507323   109.356486
C       52.330886    71.605886   108.703524
C       53.801389    70.052369   108.534124
H       54.423876    69.172685   108.703394
N       53.883919    70.792323   107.405456
H       54.479843    70.593724   106.615472
C       52.941657    71.792042   107.505463
H       52.741209    72.517475   106.731425
C       49.811971    74.217693   109.929455
O       48.732828    74.501982   109.427017
N       45.328264    66.842619   102.455958
H       45.099476    67.682563   101.957252
C       46.751081    66.612043   102.700296
H       47.222631    67.583579   102.699589
H       46.881098    66.104630   103.646899
C       47.463983    65.799906   101.644930
O       48.331212    64.985056   101.958443
N       47.138248    66.003078   100.357918
H       46.407362    66.645392   100.123999
C       47.961634    65.515716    99.264834
H       48.912607    65.176231    99.652640
C       47.310175    64.326871    98.505135
H       47.025360    63.553525    99.250364
H       46.392507    64.655435    97.982259
C       48.225677    63.657551    97.489450
O       49.355092    64.149610    97.223041
O       47.790375    62.602509    96.954898
C       48.278350    66.711612    98.385293
O       47.403199    67.390744    97.847455
N       49.571201    67.037205    98.262978
H       50.273651    66.450992    98.677017
C       50.008884    68.305893    97.722808
H       49.181377    69.000976    97.700961
C       51.110804    68.912725    98.602033
H       51.960640    68.206852    98.734763
H       51.494201    69.864392    98.175046
C       50.484884    69.203046    99.935819
C       49.809590    70.413719   100.144273
H       49.729085    71.126533    99.339099
C       49.243772    70.707062   101.391805
H       48.747688    71.649883   101.561721
C       49.342987    69.785051   102.431500
O       48.855885    70.112256   103.701120
H       49.183949    69.432309   104.319846
C       50.563336    68.279749   100.989615
H       51.086207    67.346240   100.857552
C       49.965922    68.556147   102.222302
H       50.041998    67.833849   103.020466
C       50.458364    68.184933    96.295484
O       50.977126    69.129110    95.703442
N       50.200084    67.014963    95.690704
H       49.817433    66.266496    96.241089
C       50.307284    66.800748    94.269613
H       49.974159    65.784067    94.131194
C       49.400334    67.787184    93.469119
H       48.419759    67.845304    93.987167
H       49.833448    68.804145    93.401892
C       49.087843    67.223573    92.101573
O       48.920398    66.009585    91.996484
N       48.927226    68.045434    91.051967
H       48.952175    69.043477    91.192187
H       48.663157    67.665979    90.167867
C       51.740395    66.842585    93.778772
O       52.028920    67.383051    92.710508
N       52.681726    66.255502    94.542270
H       52.449203    65.809327    95.409310
C       54.085522    66.247581    94.175614
H       54.350872    67.256372    93.915177
C       55.002169    65.845104    95.320418
H       54.826356    64.769413    95.561337
C       56.474719    66.015472    94.885120
H       56.744150    65.325970    94.059909
H       56.671345    67.059066    94.566269
H       57.141248    65.794442    95.741503
C       54.709748    66.668346    96.603338
H       53.722575    66.369646    97.019972
H       55.468247    66.396964    97.372316
C       54.719635    68.193608    96.420545
H       53.931530    68.519738    95.710508
H       54.519735    68.685198    97.396265
H       55.706603    68.544604    96.053158
C       54.315788    65.397764    92.938501
O       54.252947    64.173536    92.951410
N       50.894546    63.502720    92.215669
H       51.737316    63.983248    92.436315
C       50.486405    62.521567    93.198660
H       50.761383    61.578754    92.796282
C       51.248338    62.793204    94.516395
H       51.458117    63.876543    94.582276
H       50.652493    62.515961    95.409098
C       52.556437    62.036180    94.637745
O       52.730559    60.967801    93.993059
O       53.366173    62.474167    95.500332
C       48.987476    62.476919    93.493029
O       48.361615    61.427143    93.647755
N       43.133389    69.232870    98.893583
H       42.986346    68.291543    99.214786
C       43.847610    70.126485    99.780631
H       43.742228    71.138848    99.447658
C       43.265429    70.147060   101.219441
H       43.256363    69.122025   101.623675
H       43.956502    70.745342   101.855130
C       41.891700    70.726770   101.381654
C       40.756552    70.485261   100.647420
H       40.710639    69.851479    99.770718
N       39.697591    71.161562   101.204670
H       38.758969    71.193733   100.892336
C       40.112379    71.836642   102.306541
C       41.496798    71.600826   102.453412
C       42.184498    72.200306   103.508029
H       43.246290    72.058116   103.631261
C       41.478068    73.010562   104.396348
H       42.012367    73.497284   105.201931
C       39.404222    72.619858   103.202290
H       38.349045    72.796269   103.071790
C       40.107202    73.205404   104.257229
H       39.583939    73.833634   104.965606
C       45.329881    69.747293    99.843643
O       45.692778    68.734963   100.436553
N       46.268154    70.538073    99.288669
H       47.218884    70.319832    99.491750
C       46.037847    71.727071    98.477107
H       45.001483    71.821620    98.253463
C       46.531201    73.011097    99.184640
H       46.314038    73.910321    98.569967
H       45.983538    73.109981   100.145360
O       47.921188    72.946986    99.487093
H       48.125855    73.767872    99.978950
C       46.636042    71.662946    97.101253
O       46.606449    72.640655    96.354586
N       45.451007    62.107898   103.873486
H       45.273218    63.015278   103.478573
C       46.672651    61.410523   103.512083
H       46.549533    60.348500   103.681081
C       47.063271    61.609652   102.026938
H       46.138222    61.524876   101.418996
H       47.474710    62.617910   101.823057
N       49.242603    60.747348   100.988483
H       49.707974    61.639428   100.895610
C       47.993415    60.532763   101.529350
C       49.703471    59.545224   100.559157
H       50.664634    59.424382   100.051806
N       48.837396    58.571676   100.791890
C       47.757143    59.199422   101.392431
H       46.878875    58.633592   101.673731
C       47.758819    61.897265   104.447374
O       48.224701    61.150776   105.309404
N       48.128904    63.195612   104.377048
H       47.796934    63.797277   103.651303
C       49.022118    63.787940   105.354648
H       49.739268    63.028310   105.640978
C       49.864505    64.986042   104.808805
H       50.291143    64.658189   103.853897
H       49.188533    65.823895   104.610867
S       51.238175    65.462164   105.942142
C       48.286319    64.191346   106.626134
O       47.622138    65.224168   106.734645
N       48.426916    63.337922   107.652349
H       48.895952    62.474246   107.495035
C       47.988660    63.603214   108.999511
H       46.935500    63.849322   108.967027
C       48.170182    62.277169   109.794200
H       47.478864    61.510034   109.382017
H       49.205996    61.904621   109.647011
C       47.926190    62.392178   111.272050
C       46.624017    62.274766   111.777225
H       45.796062    62.128048   111.097861
C       46.394873    62.331509   113.156418
H       45.392037    62.226455   113.530694
C       47.461858    62.501232   114.044620
O       47.204895    62.521909   115.431733
H       47.983101    62.926128   115.884416
C       48.996790    62.556773   112.167408
H       50.007773    62.636506   111.792549
C       48.764492    62.621037   113.546771
H       49.603612    62.742979   114.210858
C       48.673610    64.806209   109.654201
O       48.016303    65.683273   110.210752
N       50.017463    64.909370   109.580169
H       50.560639    64.201577   109.126173
C       50.747635    65.974393   110.246826
H       50.473540    65.929320   111.289789
C       52.280712    65.746976   110.131519
H       52.525705    64.789115   110.637794
H       52.517572    65.618350   109.048607
C       53.218706    66.850785   110.686626
H       54.226429    66.658559   110.247414
H       52.918065    67.857512   110.331622
C       53.424947    66.864917   112.212495
H       53.807146    65.896576   112.584079
H       54.177124    67.643993   112.477109
N       52.134926    67.226448   112.872798
H       51.730672    68.111341   112.623498
C       51.494222    66.502472   113.786923
N       51.800456    65.267448   114.123455
H       52.529577    64.748923   113.642958
H       51.331202    64.761549   114.855065
N       50.483687    67.081142   114.400320
H       50.390237    68.072081   114.311011
H       50.087159    66.611322   115.199180
C       50.396103    67.377302   109.785100
O       50.072319    68.243710   110.600854
N       50.390154    67.627382   108.458869
H       50.637921    66.914521   107.795729
C       49.997808    68.920471   107.921071
H       50.516008    69.657991   108.510721
C       50.423448    69.200437   106.457976
H       50.179531    70.252556   106.183326
H       51.529189    69.083252   106.377455
O       49.795408    68.311912   105.539413
H       50.292240    67.473163   105.621453
C       48.528913    69.235752   108.090637
O       48.190648    70.352119   108.472740
N       47.606488    68.264549   107.894495
H       47.886894    67.347552   107.608182
C       46.184490    68.571149   107.828948
H       46.054618    69.631840   107.970545
C       45.667157    68.313705   106.397086
H       45.989117    67.301831   106.065506
H       44.558947    68.351765   106.389645
C       46.115683    69.376835   105.377491
H       47.206944    69.541754   105.490283
H       45.949733    68.975467   104.354157
S       45.230838    70.956312   105.541443
C       46.034914    71.748376   104.123210
H       45.562228    72.726161   103.888754
H       47.108600    71.935023   104.338254
H       45.978444    71.113589   103.213037
C       45.219576    67.973179   108.862404
O       44.001016    68.116974   108.719933
N       44.581287    69.161838   111.834467
H       45.534504    69.293269   111.539673
C       43.952413    70.262214   112.563068
H       43.684674    69.874538   113.537163
C       44.901161    71.483571   112.771280
H       44.996569    72.060776   111.828947
H       44.491232    72.163133   113.545672
C       46.284033    71.098837   113.232273
C       46.510816    70.337906   114.393424
H       45.669384    70.021103   114.991375
C       47.817023    69.958803   114.753690
H       47.985811    69.346534   115.624823
C       48.902384    70.344412   113.957392
O       50.211379    69.908457   114.243583
H       50.765422    70.157924   113.473286
C       47.390219    71.526641   112.485497
H       47.226296    72.074229   111.568907
C       48.690166    71.134225   112.828905
H       49.516451    71.415253   112.192635
C       42.651344    70.764954   111.923716
O       41.646223    70.972586   112.603422
N       50.626792    54.727659    99.040621
H       50.448810    54.735567   100.030391
C       51.949054    54.293854    98.614932
H       52.184417    54.726020    97.650594
C       53.041932    54.744047    99.617506
H       52.724341    54.492912   100.648960
H       54.015977    54.247221    99.417506
C       53.294620    56.220881    99.551643
C       54.057601    56.737606    98.494890
H       54.368536    56.085586    97.694453
C       54.456774    58.076668    98.490658
H       55.048501    58.454655    97.670729
C       54.067175    58.924136    99.534992
H       54.347435    59.967514    99.512651
C       52.897741    57.081334   100.590057
H       52.310812    56.686672   101.406184
C       53.273233    58.431714   100.578857
H       52.950755    59.096336   101.367254
C       52.052124    52.777517    98.444001
O       52.143202    52.014785    99.406772
N       65.109450    59.634901   105.551556
H       65.056488    59.799453   104.562036
C       64.929025    60.784478   106.414526
H       64.329660    60.497698   107.267570
C       66.281447    61.390145   106.873170
H       66.891341    60.613463   107.376888
H       66.867454    61.767146   106.009619
C       66.050979    62.510668   107.850484
C       65.589177    62.213597   109.140188
H       65.365359    61.194299   109.398009
C       65.399068    63.224835   110.087179
H       65.065741    62.984554   111.086657
C       65.655270    64.551327   109.738673
O       65.579945    65.533131   110.738156
H       65.973823    66.355419   110.411538
C       66.266194    63.852592   107.497869
H       66.584245    64.105861   106.495590
C       66.051255    64.870402   108.437749
H       66.209896    65.895001   108.154896
C       64.132028    61.797664   105.621377
O       64.579271    62.239574   104.570001
N       62.925372    62.173440   106.062900
H       62.591728    61.910332   106.968987
C       62.070729    63.034063   105.254609
H       62.699373    63.729314   104.713474
C       61.175094    62.287436   104.228531
H       60.190013    62.064500   104.680590
C       60.940984    63.210317   103.007874
H       60.198852    62.769518   102.310536
H       60.553960    64.206119   103.305692
H       61.889422    63.361694   102.451243
C       61.748508    60.915737   103.760807
H       62.645095    61.106203   103.130400
H       62.066725    60.306943   104.634159
C       60.746078    60.048201   102.992395
H       61.245665    59.144487   102.582211
H       59.934082    59.714441   103.668979
H       60.288454    60.611099   102.153382
C       61.290576    63.888852   106.248780
O       61.744309    64.103858   107.370271
N       60.106826    64.410583   105.887013
H       59.676426    64.180544   105.012952
C       59.406321    65.436501   106.641317
H       60.121533    66.135705   107.048181
H       58.725685    65.899981   105.954787
C       58.542819    64.958259   107.759536
O       58.993085    64.835364   108.897349
N       57.238649    64.779464   107.463081
H       56.949246    64.917980   106.510105
C       56.203743    64.498541   108.448461
H       56.674672    64.251237   109.385103
H       55.599599    65.385369   108.538412
C       55.251035    63.371575   108.137181
O       54.490145    62.943315   109.004859
N       55.241102    62.824529   106.916690
H       55.790450    63.240303   106.189203
C       54.345350    61.720468   106.591049
H       53.830303    61.347827   107.465321
C       53.309889    62.145312   105.520198
H       52.699602    62.965786   105.950670
H       53.837974    62.572509   104.641309
C       52.350447    61.035500   105.031690
H       52.938982    60.156970   104.688819
C       51.421565    60.573375   106.164864
H       50.668137    59.855462   105.778052
H       51.997563    60.070197   106.968841
H       50.883677    61.438983   106.602386
C       51.555959    61.491246   103.798290
H       52.240238    61.710357   102.950661
H       50.836779    60.706123   103.481934
H       50.990092    62.415340   104.016673
C       55.142105    60.572381   106.047886
O       55.140635    59.451195   106.563852
N       55.897950    60.858004   104.980734
H       55.939704    61.801563   104.644813
C       56.609758    59.898453   104.177946
H       55.857190    59.256070   103.741593
C       57.287048    60.636364   102.998759
H       57.984067    61.405708   103.400477
H       57.875917    59.917778   102.386454
C       56.265405    61.328746   102.066628
H       55.651918    60.546502   101.566516
H       55.576162    61.971723   102.661868
C       56.916522    62.233903   101.015116
H       57.435185    63.095817   101.495282
H       57.641010    61.645403   100.408088
N       55.817116    62.739407   100.138632
H       54.846463    62.607520   100.383216
C       56.006626    63.373718    98.989562
N       57.206302    63.651156    98.536188
H       57.990402    63.346125    99.065937
H       57.333688    64.194892    97.713018
N       54.937349    63.650875    98.276022
H       54.071950    63.299011    98.636898
H       55.026638    63.807229    97.301243
C       57.558575    58.943575   104.913833
O       57.558986    57.776927   104.521562
N       58.340105    59.275302   105.957856
C       58.517998    60.633957   106.481128
H       57.697145    60.845873   107.200960
H       58.501814    61.405459   105.684348
C       59.179899    58.326305   106.695018
H       59.931836    57.993216   105.993904
C       59.787074    59.166068   107.828016
H       59.123855    59.175812   108.719865
H       60.792465    58.813397   108.129490
C       59.840680    60.567234   107.225837
H       59.959912    61.368458   107.982200
H       60.682770    60.620266   106.504710
C       58.517302    57.051044   107.195584
O       59.210929    56.036909   107.290923
N       57.209120    57.064745   107.544963
H       56.699864    57.924216   107.550105
C       56.485888    55.829755   107.812649
H       57.183562    55.038697   108.029986
C       55.518368    55.944068   109.026636
H       55.121776    54.927118   109.252545
H       56.128867    56.256312   109.901651
C       54.317857    56.909763   108.881324
H       54.691393    57.940441   108.697761
H       53.693498    56.623006   108.006128
C       53.399550    56.896382   110.111829
H       52.978521    55.872588   110.245198
H       53.945894    57.170340   111.041857
N       52.260998    57.840511   109.878721
H       51.378771    57.486725   109.562046
C       52.301353    59.145289   110.110087
N       53.367301    59.791745   110.525806
H       54.252243    59.335208   110.578944
H       53.221799    60.720554   110.908582
N       51.211618    59.861659   109.949424
H       50.355701    59.440819   109.605713
H       51.333516    60.859876   109.877011
C       55.678948    55.388616   106.605193
O       55.497930    54.197531   106.349293
N       55.163909    56.345841   105.812395
H       55.369682    57.308258   105.987308
C       54.107471    56.069363   104.856997
H       53.390664    55.423137   105.344526
C       53.399531    57.376452   104.435685
H       53.726874    58.177276   105.122301
H       53.642785    57.708442   103.406747
N       51.411382    56.930906   105.843974
C       51.920463    57.337674   104.622002
C       50.103879    57.084046   105.727168
H       49.368573    56.874147   106.507524
N       49.758152    57.557853   104.506113
H       48.824461    57.754194   104.184159
C       50.919650    57.721822   103.789760
H       50.956386    58.106318   102.780098
C       54.560940    55.322935   103.628868
O       53.766305    54.610725   103.024122
N       55.854788    55.417449   103.266796
H       56.479052    56.026431   103.757163
C       56.377801    54.776705   102.071128
H       55.574792    54.631285   101.360268
C       57.450256    55.629040   101.381102
H       57.689279    55.169717   100.388661
C       56.888016    57.036233   101.103449
H       57.598046    57.618052   100.478736
H       55.929281    56.958516   100.551804
H       56.710817    57.598246   102.041868
C       58.753598    55.708734   102.202290
H       59.455369    56.425012   101.724669
H       58.560540    56.053354   103.235649
H       59.258321    54.723193   102.256759
C       56.964224    53.404607   102.367179
O       57.445881    52.726155   101.460024
N       63.322459    58.361579   109.991119
H       63.011803    58.466142   109.043418
C       63.267829    59.536191   110.836981
H       62.661676    59.326092   111.705267
H       64.277800    59.810205   111.071333
C       62.663320    60.716605   110.147044
O       62.566536    60.758309   108.923026
N       62.251023    61.708583   110.946793
H       62.425910    61.672784   111.929151
C       61.459453    62.838029   110.509822
H       61.320948    62.818046   109.437346
C       60.087431    62.828438   111.224665
H       60.259750    62.844703   112.322061
H       59.503766    63.738685   110.974064
C       59.214713    61.631550   110.926083
C       58.143099    61.761641   110.027352
H       58.069199    62.648674   109.425693
C       57.129422    60.799722   109.962665
H       56.289031    60.935512   109.298244
C       57.190237    59.680446   110.787389
O       56.127975    58.765835   110.764582
H       56.367247    58.054848   111.389867
C       59.280819    60.473263   111.718825
H       60.078130    60.372543   112.436994
C       58.276840    59.496460   111.650486
H       58.330528    58.633906   112.297527
C       62.110481    64.168748   110.876573
O       62.658676    64.329555   111.971377
N       62.018071    65.180819   109.985066
H       61.688590    64.994427   109.052583
C       62.356254    66.563189   110.292042
H       63.383867    66.599522   110.613852
C       62.191434    67.487435   109.044974
H       61.180514    67.321693   108.614878
H       62.256447    68.551808   109.374535
C       63.241167    67.324749   107.912485
H       64.259938    67.465035   108.326418
H       63.175860    66.313347   107.462731
C       63.054667    68.363443   106.806826
O       63.084939    69.583988   107.107898
O       62.909522    67.989948   105.611468
C       61.528751    67.161679   111.433904
O       62.064181    67.768657   112.364434
N       60.192227    66.977865   111.421240
H       59.769595    66.468072   110.670087
C       59.312845    67.773844   112.271634
H       59.851520    68.051561   113.164430
C       58.897111    69.104677   111.578653
H       58.138154    69.666332   112.157534
H       59.808597    69.733404   111.503803
C       58.385448    68.869627   110.185466
C       57.092226    68.365062   109.965091
H       56.428663    68.180176   110.794848
C       56.674189    68.034886   108.673998
H       55.695536    67.612610   108.501763
C       57.540841    68.219945   107.594621
H       57.233920    67.911396   106.606644
C       59.212215    69.127350   109.080198
H       60.197181    69.543451   109.227902
C       58.801122    68.789307   107.788323
H       59.458071    68.949475   106.944198
C       58.100889    67.017860   112.798503
O       57.079666    67.605451   113.151395
N       58.203636    65.684655   112.908862
H       59.027303    65.224274   112.598671
C       57.189124    64.836022   113.499541
H       56.275372    65.057873   112.981935
C       57.546916    63.359362   113.305426
H       56.856711    62.681020   113.839159
H       57.480920    63.119393   112.225645
H       58.574935    63.154523   113.668224
C       56.849027    65.075361   114.954599
O       57.647338    65.585835   115.738859
N       52.815292    60.881110   115.329747
H       53.027315    61.834481   115.547564
C       53.497494    60.293149   114.186063
H       52.749975    59.919347   113.497862
C       54.387050    61.340156   113.491961
H       55.068933    61.802487   114.224852
H       55.003503    60.891140   112.682791
C       53.544110    62.412067   112.864365
O       52.824326    62.102677   111.880693
O       53.679582    63.593073   113.280357
C       54.401428    59.118604   114.547925
O       54.365221    58.069991   113.900100
N       66.002099    60.742936   100.968275
H       66.272196    60.846139   100.008920
C       65.931625    61.936744   101.797043
H       65.002262    61.891219   102.341439
C       67.120448    62.004889   102.801891
H       67.168036    61.043216   103.358412
H       68.080611    62.126626   102.263087
O       66.986333    63.049701   103.757683
H       66.087722    62.969701   104.141455
C       65.784037    63.166088   100.920566
O       65.120050    63.088494    99.892144
N       66.345726    64.333231   101.291213
H       66.859547    64.398016   102.156245
C       66.175025    65.588355   100.566294
H       65.443952    65.476071    99.779530
H       65.873993    66.328683   101.292617
C       67.412455    66.114919    99.903891
O       68.473668    65.488641    99.848075
N       63.201333    61.950070    98.258267
H       63.849114    62.245172    98.968989
C       61.886280    61.516377    98.683602
H       61.370996    61.065262    97.851494
C       61.967775    60.431737    99.782578
H       62.537291    60.832948   100.649580
H       60.939193    60.189056   100.128037
C       62.624965    59.121174    99.295085
H       63.663334    59.357549    98.980971
H       62.692810    58.422005   100.156889
S       61.773526    58.289034    97.914763
C       60.438348    57.545652    98.898670
H       60.842702    56.795794    99.610492
H       59.881237    58.306560    99.483491
H       59.706327    57.026212    98.242978
C       61.005810    62.681602    99.091207
O       59.874403    62.505297    99.541390
N       61.478139    63.920865    98.856412
H       62.423471    64.073828    98.578409
C       60.596202    65.067911    98.846497
H       59.679830    64.841168    99.370257
C       61.190662    66.353526    99.463810
H       62.054767    66.687123    98.889420
H       60.445456    67.149859    99.395873
N       61.017727    66.913448   101.923110
C       61.631369    66.231407   100.884506
C       61.821271    66.803795   102.986389
H       61.683719    67.248599   103.970158
N       62.904774    66.061264   102.675687
H       63.720164    65.883107   103.283143
C       62.807756    65.692780   101.356826
H       63.562205    65.104446   100.854107
C       60.215262    65.377951    97.415742
O       59.066351    65.216885    97.017681
N       61.191660    65.765667    96.568516
H       62.132995    65.877903    96.904266
C       60.931080    66.219954    95.204851
H       60.092487    66.894660    95.231363
C       62.173971    66.962248    94.621674
H       61.899371    67.472856    93.672220
H       62.487813    67.744651    95.348762
O       63.269762    66.074720    94.372077
H       64.071530    66.402991    94.843969
C       60.563296    65.102950    94.237853
O       60.107260    65.346563    93.116715
N       60.837352    63.848417    94.645580
H       61.139031    63.732562    95.586933
C       60.761349    62.648323    93.837573
H       60.985856    61.829921    94.496534
C       59.364257    62.337670    93.204412
H       59.136494    63.118742    92.449259
H       59.445006    61.374136    92.652636
C       58.178790    62.191585    94.117558
C       56.894011    62.509066    93.746209
H       56.613990    62.996207    92.820773
N       56.012049    62.089582    94.713074
H       55.024711    62.219107    94.763066
C       56.689999    61.500983    95.724814
C       58.070347    61.567739    95.416622
C       58.991827    61.049778    96.332952
H       60.048914    61.077784    96.144649
C       58.515777    60.459859    97.507993
H       59.216094    60.066759    98.229632
C       56.219875    60.887609    96.871759
H       55.157292    60.840896    97.069092
C       57.154146    60.367618    97.768163
H       56.813457    59.903982    98.684830
C       61.873332    62.599739    92.799426
O       61.772257    61.862815    91.819311
N       52.185901    58.260934    94.278902
H       52.302641    59.262063    94.163603
C       50.929238    57.749765    94.829686
H       51.189686    57.117054    95.668164
C       49.965220    58.829307    95.419521
H       49.617427    59.521741    94.634692
H       49.063746    58.324139    95.823729
N       49.800691    60.751751    97.065321
H       48.984664    61.230754    96.700523
C       50.487200    59.673086    96.552778
C       50.555116    61.286447    98.049553
H       50.254774    62.194293    98.581550
N       51.678247    60.619920    98.222306
C       51.640395    59.609492    97.268829
H       52.460949    58.918800    97.152261
C       50.169590    56.846905    93.841053
O       50.270065    56.947054    92.622552
Mo      59.006635    68.051854   101.870196
Fe      52.876815    66.135989   104.546959
Fe      54.836632    67.922916   104.647505
Fe      54.166225    66.811887   102.339282
Fe      55.373400    65.382319   104.188816
Fe      57.665929    66.116499   103.243086
Fe      57.082706    68.653402   103.606087
Fe      56.464273    67.552653   101.379267
S       54.548658    66.300090   106.133983
S       52.842646    68.163769   103.613621
S       53.595394    64.726164   102.883289
S       59.011401    67.711946   104.161902
S       57.277081    69.657475   101.614330
S       58.088672    66.083287   101.021797
S       55.954081    69.724772   105.123613
S       57.247946    64.143595   104.239864
S       54.604592    67.295877   100.212266
C       55.928527    67.050995   103.240352
O       60.450373    69.657240   102.210080
O       59.596620    68.919808    99.898435
O       60.236679    70.805676    98.850082
O       60.537849    71.540002   103.863455
O       60.984421    73.587040   103.055594
O       64.677019    68.295264    99.340014
O       64.812202    69.170700   101.402925
C       60.744500    70.581555   101.161743
C       60.121333    70.083903    99.854571
C       60.114328    71.921253   101.564746
C       60.591472    72.404745   102.936575
C       62.271798    70.601556   100.947432
C       62.739826    69.348121   100.214358
C       64.204662    68.924598   100.324392
H       60.390720    70.225925   103.057780
H       62.190673    68.500620   100.641038
H       62.465533    69.391112    99.154089
H       62.553519    71.509688   100.398814
H       62.733393    70.636277   101.936938
H       59.034658    71.702231   101.660821
H       60.288904    72.672454   100.786793
O       65.371200    65.794425   103.967058
H       65.343396    66.739960   104.221104
H       66.327329    65.725451   103.734897
O       58.863747    68.946377    95.518869
H       58.431451    68.546919    96.311223
H       59.739489    69.154848    95.889585
O       52.026535    64.334114    97.019682
H       52.405488    63.576318    96.512691
H       51.058561    64.120392    97.022548
O       64.496387    72.142020   105.437034
H       64.923168    71.746033   106.220569
H       63.848637    71.430415   105.229757
O       57.941222    68.096954    97.929540
H       57.280057    67.595423    98.422436
H       58.520794    68.410032    98.655531
O       64.005157    66.226060    97.715954
H       64.664024    66.364145    96.990144
H       64.241713    66.962297    98.318684
O       51.808175    65.398284    99.485091
H       52.001035    65.035313    98.591285
H       52.671442    65.761908    99.745254
O       51.908450    70.043527   112.119465
H       52.788026    70.351726   112.411273
H       52.017296    70.114856   111.146590
O       64.097532    69.545418    96.953593
H       63.123921    69.472852    96.939548
H       64.321787    69.046996    97.773130
O       61.291580    69.972404    96.539875
H       61.244055    70.828012    96.075164
H       60.857503    70.199745    97.395061
O       53.006557    62.314405   100.025117
H       52.574886    61.681919    99.405076
H       52.227775    62.680152   100.484117
O       67.248376    68.680854   102.337602
H       67.373370    67.781824   102.721292
H       66.316896    68.652937   102.011616
O       50.466028    63.423841   100.856878
H       50.924505    64.160127   100.394064
H       49.771126    63.922952   101.321001
O       61.874030    72.996035    98.405949
H       61.289259    72.225260    98.583509
H       62.173170    73.234221    99.309398
O       65.004583    68.480532   104.110157
H       64.210165    68.367359   104.691005
H       64.589417    68.753004   103.270030
O       54.200405    75.785392    97.400751
H       54.328789    75.465198    98.315628
H       54.187039    74.930696    96.930415
O       51.824932    62.537444   109.530365
H       52.131437    62.571645   110.471569
H       52.654217    62.778700   109.077972
O       63.172968    74.328692   104.389046
H       63.527456    73.558527   104.882286
H       62.304961    73.993923   104.066537
O       60.582265    75.468028    98.846571
H       60.707781    75.414291    99.810363
H       61.057430    74.669438    98.546995
O       62.404560    74.139600   100.862712
H       61.836775    73.977112   101.649850
H       63.263965    74.266845   101.310594
O       59.796578    75.574095   101.685320
H       58.974589    75.103062   101.453400
H       60.224728    74.907887   102.270521
O       57.763726    73.837911   100.851401
H       58.270638    73.012329   100.855497
H       57.034593    73.617145   101.448887
O       64.925604    71.529644   102.550414
H       64.900465    70.643992   102.108026
H       64.252884    71.361550   103.240133
O       64.938557    72.438706    99.780284
H       64.628911    71.794206   100.431489
H       65.839140    72.615608   100.109571
O       47.546040    69.251913   110.823028
H       48.474226    68.964312   110.900487
H       47.617384    69.833850   110.042690
O       62.882119    70.366439   104.331194
H       61.958142    70.678378   104.274451
H       62.790758    69.614654   104.970651
O       57.857180    75.630287    98.670179
H       57.687993    74.980666    99.379262
H       58.839047    75.646426    98.679385
O       55.078002    64.306435   111.197927
H       54.519038    64.020136   111.952472
H       54.768229    63.719607   110.489336
