# Supplementary material for: Understanding the Electronic Structure Basis for N2 Binding to FeMoco: A Systematic Quantum Mechanics/Molecular Mechanics Investigation
Source: Inorg Chem. 2023 Mar 29;62(14):5357–75. doi: 10.1021/acs.inorgchem.2c03967 (PMC10091479; doi:10.1021/acs.inorgchem.2c03967)
Supplement: Supplementary file 2 — ic2c03967_si_002.zip [file ic2c03967_si_002.zip › xyz/E0/E0_N2@Fe6_BS147_Ms0.5_QM-VI.xyz]

190
symmetry c1
C       53.722888000     72.872464000    103.414546000
H       53.496685000     73.615054000    104.192282000
C       52.859666000     71.630759000    103.665045000
H       53.113129000     71.206987000    104.643950000
H       51.779331000     71.823192000    103.658292000
H       53.072616000     70.843255000    102.935735000
C       55.210934000     72.510931000    103.487497000
H       55.877111000     73.369895000    103.353140000
H       55.443465000     72.073074000    104.463100000
H       55.464960000     71.734839000    102.750832000
C       56.172656000     71.418343000     98.632505000
H       57.068543000     71.254599000     99.252197000
H       55.819619000     72.441565000     98.816690000
N       55.156774000     70.484504000     99.094566000
H       55.481278000     69.581508000     99.448662000
C       53.950796000     70.854109000     99.537837000
N       53.327995000     71.927657000     99.026713000
H       53.734768000     72.440332000     98.250098000
H       52.573756000     72.368530000     99.558675000
N       53.368730000     70.154796000    100.516035000
H       53.801393000     69.268758000    100.805665000
H       52.365502000     70.220482000    100.654541000
C       59.122019000     72.999486000    107.340130000
H       58.862621000     72.812134000    106.293015000
H       59.343722000     74.072125000    107.445842000
C       60.355538000     72.204186000    107.730605000
O       60.760138000     72.143094000    108.907669000
N       60.996575000     71.599532000    106.719936000
H       60.674866000     71.690961000    105.759390000
H       61.762291000     70.922208000    106.916611000
C       51.085357000     72.284524000    109.365162000
H       51.079110000     72.072299000    110.441634000
H       50.179634000     71.823488000    108.940295000
N       52.773782000     70.506654000    109.557363000
C       52.304994000     71.597727000    108.855335000
C       53.790769000     70.038625000    108.852880000
H       54.406031000     69.179639000    109.097660000
N       54.008008000     70.782371000    107.742280000
H       54.683207000     70.553906000    107.002322000
C       53.062696000     71.779021000    107.714558000
H       53.001935000     72.507307000    106.914000000
C       49.793769000     65.020335000    104.804777000
H       50.161649000     64.721064000    103.816963000
H       49.117918000     65.873638000    104.680131000
S       51.226320000     65.453249000    105.874962000
C       50.447641000     69.077475000    106.409347000
H       50.212499000     70.111702000    106.123343000
H       51.546864000     68.978334000    106.386802000
O       49.831628000     68.199031000    105.499744000
H       50.362226000     67.375532000    105.511699000
C       61.281221000     63.903019000    106.265502000
O       61.744432000     64.112800000    107.384172000
N       60.100167000     64.435291000    105.912202000
H       59.666095000     64.205017000    105.039652000
C       59.400766000     65.458643000    106.670281000
H       60.116718000     66.152226000    107.084614000
H       58.724879000     65.930071000    105.984432000
C       58.532018000     64.972669000    107.781674000
O       58.975760000     64.856922000    108.922689000
N       57.231248000     64.777511000    107.476276000
H       56.949193000     64.902092000    106.519259000
C       56.189715000     64.508956000    108.459963000
H       56.659106000     64.286141000    109.403859000
H       55.579324000     65.394041000    108.527671000
C       56.601317000     62.077051000    101.082163000
H       57.045100000     62.915204000    101.643775000
H       57.410803000     61.552264000    100.549287000
N       55.612795000     62.550200000    100.129771000
H       54.606477000     62.385475000    100.302484000
C       55.915702000     63.263984000     99.044797000
N       57.188345000     63.558767000     98.761099000
H       57.954037000     63.146888000     99.284070000
H       57.451106000     64.111682000     97.951532000
N       54.926294000     63.685263000     98.241274000
H       53.979740000     63.366536000     98.415730000
H       55.123923000     63.894713000     97.272741000
C       63.034524000     67.362556000    107.965509000
H       64.047304000     67.476312000    108.385387000
H       62.960828000     66.367271000    107.516912000
C       62.857887000     68.472897000    106.911397000
O       62.817462000     69.651677000    107.348124000
O       62.796230000     68.146357000    105.689020000
C       58.834250000     69.138987000    111.562496000
H       58.105788000     69.671824000    112.182901000
H       59.749822000     69.745515000    111.540226000
C       58.377302000     68.929400000    110.139198000
C       57.135002000     68.342863000    109.839657000
H       56.446199000     68.087100000    110.647026000
C       56.794124000     68.053574000    108.518637000
H       55.837692000     67.590542000    108.272827000
C       57.686381000     68.336250000    107.481229000
H       57.414218000     68.082997000    106.460597000
C       59.235125000     69.275094000    109.082402000
H       60.176997000     69.788569000    109.283908000
C       58.900045000     68.966600000    107.758919000
H       59.591977000     69.216283000    106.954011000
C       61.174932000     66.292961000     99.500311000
H       62.042661000     66.610345000     98.922238000
H       60.434859000     67.092771000     99.416595000
N       60.995018000     66.895923000    101.951280000
C       61.612443000     66.198935000    100.923960000
C       61.790948000     66.795059000    103.020504000
H       61.644552000     67.243729000    104.001553000
N       62.877135000     66.050242000    102.723055000
H       63.685608000     65.868731000    103.336549000
C       62.787654000     65.668112000    101.407731000
H       63.547928000     65.077987000    100.915395000
Mo      58.984518000     68.035770000    101.894613000
Fe      52.873712000     65.933043000    104.426266000
Fe      54.757512000     67.777047000    104.573083000
Fe      54.194514000     66.644272000    102.265631000
Fe      55.415768000     65.299582000    104.128521000
Fe      57.695120000     66.107506000    103.259297000
Fe      57.060058000     68.860350000    103.675866000
Fe      56.445942000     67.420798000    101.390443000
S       54.506048000     66.141577000    106.044598000
S       52.773478000     67.933941000    103.486512000
S       53.703000000     64.537696000    102.816222000
S       58.966601000     67.738162000    104.172969000
S       57.168082000     69.512758000    101.512211000
S       58.137471000     66.038864000    101.051332000
S       55.578015000     69.610437000    105.239084000
S       57.296315000     64.119111000    104.254840000
S       54.647790000     67.146405000    100.159526000
C       55.943895000     67.010973000    103.208863000
O       60.416901000     69.660590000    102.190928000
O       59.577880000     68.888089000     99.899262000
O       60.220528000     70.755914000     98.818425000
O       60.781344000     71.563148000    103.759622000
O       61.007515000     73.640983000    102.967083000
O       64.684181000     68.277621000     99.333250000
O       64.799990000     69.119002000    101.411367000
C       60.736734000     70.563993000    101.128536000
C       60.107497000     70.050686000     99.834798000
C       60.153174000     71.928153000    101.509476000
C       60.698124000     72.438007000    102.842106000
C       62.265469000     70.555891000    100.918284000
C       62.727741000     69.282304000    100.221734000
C       64.198669000     68.880727000    100.327001000
H       60.487556000     70.231810000    103.033443000
H       62.187542000     68.450746000    100.688319000
H       62.440579000     69.288499000     99.163791000
H       62.556337000     71.447555000    100.346816000
H       62.725197000     70.614797000    101.907981000
H       59.070444000     71.775885000    101.648472000
H       60.300576000     72.657335000    100.707552000
O       58.871151000     68.938905000     95.456856000
H       58.457389000     68.538116000     96.257585000
H       59.750385000     69.161222000     95.813858000
O       57.981405000     68.081340000     97.884718000
H       57.443989000     67.431027000     98.352961000
H       58.551773000     68.407763000     98.613941000
O       51.805016000     65.357376000     99.498201000
H       51.989486000     64.961757000     98.616446000
H       52.677160000     65.706483000     99.747651000
O       51.887708000     70.013044000    112.212677000
H       52.760890000     70.345885000    112.495037000
H       51.999461000     70.100009000    111.234303000
O       61.280317000     69.954904000     96.504206000
H       61.254605000     70.824478000     96.063956000
H       60.849569000     70.169222000     97.364493000
O       52.915861000     62.108964000    100.246052000
H       52.491796000     61.567784000     99.539748000
H       52.135688000     62.553798000    100.631252000
O       64.971760000     68.372834000    104.115720000
H       64.172007000     68.360908000    104.691303000
H       64.595651000     68.688963000    103.271630000
O       59.779060000     75.574803000    101.603824000
H       58.965614000     75.075869000    101.395350000
H       60.225855000     74.925104000    102.194274000
O       57.674255000     73.849975000    100.952701000
H       57.662265000     72.925165000    100.671251000
H       57.140510000     73.806059000    101.761313000
O       63.032935000     70.382837000    104.312443000
H       62.134610000     70.753600000    104.194088000
H       62.825908000     69.585969000    104.865994000
N       57.812956000     70.468300000    104.105443000
N       58.137797000     71.502634000    104.354547000
H       53.569462000     73.373197000    102.458603000
H       56.474505000     71.333075000     97.588610000
H       58.257476000     72.778214000    107.965993000
H       51.030768000     73.357959000    109.183900000
H       49.227129000     64.173999000    105.193022000
H       50.143225000     68.921494000    107.444287000
H       61.826331000     63.289149000    105.548481000
H       55.507008000     63.684274000    108.255239000
H       56.164458000     61.381301000    101.798533000
H       62.328265000     67.470020000    108.788765000
H       59.127450000     68.216535000    112.063710000
H       60.755453000     65.378875000     99.080092000
