# Supplementary material for: Understanding the Electronic Structure Basis for N2 Binding to FeMoco: A Systematic Quantum Mechanics/Molecular Mechanics Investigation
Source: Inorg Chem. 2023 Mar 29;62(14):5357–75. doi: 10.1021/acs.inorgchem.2c03967 (PMC10091479; doi:10.1021/acs.inorgchem.2c03967)
Supplement: Supplementary file 2 — ic2c03967_si_002.zip [file ic2c03967_si_002.zip › xyz/E0/E0_N2@Fe2_BS147_Ms0.5_QM-VI.xyz]

190
symmetry c1
C       53.833352000     72.860020000    103.393727000
H       53.638452000     73.599551000    104.182283000
C       52.985523000     71.615895000    103.675710000
H       53.292839000     71.180134000    104.634283000
H       51.907253000     71.812467000    103.731065000
H       53.154106000     70.837597000    102.925624000
C       55.327464000     72.503722000    103.395526000
H       55.982813000     73.368511000    103.238681000
H       55.612822000     72.054959000    104.352299000
H       55.549478000     71.733655000    102.643111000
C       56.211010000     71.400529000     98.647764000
H       57.112397000     71.219739000     99.253556000
H       55.875019000     72.426295000     98.849735000
N       55.189161000     70.476721000     99.115160000
H       55.501658000     69.570806000     99.472749000
C       53.981480000     70.856172000     99.543051000
N       53.366411000     71.927960000     99.018739000
H       53.774606000     72.433330000     98.237932000
H       52.606815000     72.368307000     99.542824000
N       53.388865000     70.171192000    100.525271000
H       53.814245000     69.284511000    100.822577000
H       52.384022000     70.240532000    100.650312000
C       59.048232000     72.847940000    107.312196000
H       58.757758000     72.532745000    106.301407000
H       59.240137000     73.931349000    107.282049000
C       60.324217000     72.130757000    107.728030000
O       60.739705000     72.118476000    108.902323000
N       60.989824000     71.540843000    106.726540000
H       60.634754000     71.586494000    105.773775000
H       61.785716000     70.899685000    106.928576000
C       51.091024000     72.293836000    109.229026000
H       51.053869000     72.011368000    110.288189000
H       50.208039000     71.854366000    108.740729000
N       53.021441000     70.771552000    109.485527000
C       52.371016000     71.715666000    108.721093000
C       54.125802000     70.472779000    108.823559000
H       54.883665000     69.753269000    109.118484000
N       54.218333000     71.172247000    107.664121000
H       54.893581000     70.973332000    106.919895000
C       53.091860000     71.955898000    107.565823000
H       52.904176000     72.603551000    106.719065000
C       49.802737000     65.030023000    104.766543000
H       50.164838000     64.722345000    103.779140000
H       49.128216000     65.883233000    104.638083000
S       51.243468000     65.461108000    105.830236000
C       50.221395000     69.140354000    106.277334000
H       49.820973000     70.117544000    105.972761000
H       51.310887000     69.206118000    106.170750000
O       49.680340000     68.142444000    105.443755000
H       50.291605000     67.377811000    105.486862000
C       61.283411000     63.889117000    106.246555000
O       61.742769000     64.106410000    107.365574000
N       60.098549000     64.407130000    105.888016000
H       59.671950000     64.174118000    105.011681000
C       59.378545000     65.415484000    106.644420000
H       60.079566000     66.133180000    107.043518000
H       58.679951000     65.859299000    105.961308000
C       58.541340000     64.911650000    107.771266000
O       59.010140000     64.797794000    108.902063000
N       57.238025000     64.699246000    107.493516000
H       56.925156000     64.840327000    106.548578000
C       56.222012000     64.411750000    108.499560000
H       56.707279000     64.198656000    109.438270000
H       55.596635000     65.286501000    108.571778000
C       56.609895000     62.025739000    101.055820000
H       57.092077000     62.853270000    101.601038000
H       57.391004000     61.470785000    100.510837000
N       55.617130000     62.524318000    100.121082000
H       54.610721000     62.364202000    100.297176000
C       55.917252000     63.249110000     99.043191000
N       57.189819000     63.537025000     98.752945000
H       57.956747000     63.115091000     99.266869000
H       57.449962000     64.096325000     97.947066000
N       54.923666000     63.689614000     98.254144000
H       53.979025000     63.366952000     98.431998000
H       55.114491000     63.906510000     97.285908000
C       63.018484000     67.360725000    107.938008000
H       64.031611000     67.459933000    108.360405000
H       62.933233000     66.371409000    107.478467000
C       62.854516000     68.487967000    106.899698000
O       62.870058000     69.662046000    107.351268000
O       62.744162000     68.182498000    105.675276000
C       58.838830000     69.135075000    111.574893000
H       58.125908000     69.675133000    112.206371000
H       59.754335000     69.739784000    111.523766000
C       58.350814000     68.900939000    110.166046000
C       57.109576000     68.295470000    109.902620000
H       56.429313000     68.065770000    110.724589000
C       56.759864000     67.945388000    108.598047000
H       55.802846000     67.466210000    108.388671000
C       57.641216000     68.193411000    107.542987000
H       57.375976000     67.888620000    106.535340000
C       59.190598000     69.221622000    109.086715000
H       60.128426000     69.752042000    109.262230000
C       58.844196000     68.860892000    107.780826000
H       59.516247000     69.095841000    106.954785000
C       61.165064000     66.288755000     99.481516000
H       62.025786000     66.612193000     98.896184000
H       60.418836000     67.083969000     99.407226000
N       60.998369000     66.877413000    101.934613000
C       61.616622000     66.193790000    100.899979000
C       61.805796000     66.786749000    102.996015000
H       61.660149000     67.230224000    103.979734000
N       62.899335000     66.059117000    102.686651000
H       63.720476000     65.901706000    103.292809000
C       62.803337000     65.678225000    101.371246000
H       63.563939000     65.097004000    100.869724000
Mo      58.986931000     67.994689000    101.895027000
Fe      52.901711000     65.841310000    104.359469000
Fe      54.796439000     67.767099000    104.803471000
Fe      54.200190000     66.627187000    102.231275000
Fe      55.452089000     65.130857000    103.953628000
Fe      57.730695000     66.072838000    103.229514000
Fe      57.003101000     68.536623000    103.636820000
Fe      56.435511000     67.433334000    101.391342000
S       54.601861000     65.740266000    105.919262000
S       52.850301000     67.886331000    103.506246000
S       53.667690000     64.499594000    102.673513000
S       59.007994000     67.701299000    104.180619000
S       57.182025000     69.532719000    101.651731000
S       58.104345000     66.035570000    101.014420000
S       55.997130000     69.649867000    105.163913000
S       57.388221000     64.051501000    104.138228000
S       54.657425000     67.173132000    100.131642000
C       55.895473000     66.917052000    103.230427000
O       60.406077000     69.626914000    102.204510000
O       59.542370000     68.876780000     99.901541000
O       60.211747000     70.742762000     98.833288000
O       60.417631000     71.528081000    103.823043000
O       60.950323000     73.553800000    103.014263000
O       64.677574000     68.294300000     99.353970000
O       64.775941000     69.118230000    101.440267000
C       60.708501000     70.539944000    101.147568000
C       60.088557000     70.030645000     99.844698000
C       60.072647000     71.888286000    101.517521000
C       60.523478000     72.387606000    102.889808000
C       62.237923000     70.560993000    100.944970000
C       62.715325000     69.300170000    100.230812000
C       64.184660000     68.891958000    100.347278000
H       60.318352000     70.203516000    103.043598000
H       62.170410000     68.457641000    100.672337000
H       62.442302000     69.326448000     99.169557000
H       62.523772000     71.462535000    100.387652000
H       62.693871000     70.609366000    101.936641000
H       58.989056000     71.691880000    101.593225000
H       60.263191000     72.628363000    100.734226000
O       58.884693000     68.942677000     95.442671000
H       58.466962000     68.537701000     96.239304000
H       59.761267000     69.164870000     95.806182000
O       57.987416000     68.068021000     97.858885000
H       57.460405000     67.396805000     98.309022000
H       58.543062000     68.393342000     98.600001000
O       51.792236000     65.356660000     99.488800000
H       51.977330000     64.966454000     98.604727000
H       52.669097000     65.682726000     99.751109000
O       51.983108000     70.082544000    112.112635000
H       52.832609000     70.405263000    112.467366000
H       52.151697000     70.231998000    111.152770000
O       61.282100000     69.958226000     96.515147000
H       61.253081000     70.827837000     96.075413000
H       60.846809000     70.167769000     97.374336000
O       52.916607000     62.104156000    100.233478000
H       52.485789000     61.564507000     99.530045000
H       52.141439000     62.552116000    100.624443000
O       64.936478000     68.542104000    104.151354000
H       64.117207000     68.481161000    104.696050000
H       64.570931000     68.758737000    103.270877000
O       59.778468000     75.559948000    101.652273000
H       58.959720000     75.081686000    101.419116000
H       60.203170000     74.896809000    102.241837000
O       57.721371000     73.836216000    100.814173000
H       58.029131000     72.942551000    100.610817000
H       57.007159000     73.651474000    101.442791000
O       62.805459000     70.461812000    104.331822000
H       61.881911000     70.766741000    104.242559000
H       62.671560000     69.634006000    104.861762000
N       53.809792000     68.285204000    106.287467000
N       53.221076000     68.435728000    107.216127000
H       53.636404000     73.366757000    102.448989000
H       56.495810000     71.323959000     97.598418000
H       58.209906000     72.678472000    107.987910000
H       51.025489000     73.376833000    109.124522000
H       49.234901000     64.188075000    105.162505000
H       50.017617000     68.985721000    107.336892000
H       61.835242000     63.277907000    105.532409000
H       55.546039000     63.579668000    108.302581000
H       56.164989000     61.352561000    101.788616000
H       62.313610000     67.464610000    108.762909000
H       59.140408000     68.215855000    112.077075000
H       60.745542000     65.372821000     99.065384000
