# Supplementary material for: Understanding the Electronic Structure Basis for N2 Binding to FeMoco: A Systematic Quantum Mechanics/Molecular Mechanics Investigation
Source: Inorg Chem. 2023 Mar 29;62(14):5357–75. doi: 10.1021/acs.inorgchem.2c03967 (PMC10091479; doi:10.1021/acs.inorgchem.2c03967)
Supplement: Supplementary file 2 — ic2c03967_si_002.zip [file ic2c03967_si_002.zip › xyz/E0/E0_nonN2_BS235_Ms1.5_QM-VI.xyz]

188
 
C       53.822370700     72.899383050    103.382170350
H       53.636310850     73.646233890    104.166378970
C       52.964870350     71.664943450    103.670358230
H       53.282472040     71.215451460    104.618135650
H       51.889855070     71.871674850    103.746049640
H       53.111242190     70.891333870    102.911489630
C       55.313505500     72.531263010    103.381096940
H       55.973551670     73.388168860    103.202523770
H       55.602292440     72.104568720    104.346499730
H       55.526385300     71.744119520    102.643854220
C       56.194791590     71.424523850     98.642506380
H       57.093524010     71.254684140     99.255700990
H       55.852784160     72.450980350     98.830140220
N       55.177763970     70.499353610     99.117849310
H       55.503666510     69.610494130     99.505676090
C       53.967184650     70.877444980     99.539960060
N       53.350706440     71.944110790     99.005936340
H       53.764856440     72.449606660     98.228338360
H       52.590751860     72.387483410     99.526532950
N       53.373453680     70.196329100    100.523552130
H       53.792040800     69.301228720    100.813140070
H       52.368770770     70.269414330    100.647654490
C       59.041498230     72.887406870    107.296221210
H       58.755659490     72.580310760    106.281662880
H       59.222472040     73.972825730    107.278943750
C       60.323380560     72.179567240    107.707522410
O       60.737891620     72.163672080    108.881687920
N       60.997561200     71.602578400    106.702684860
H       60.637128110     71.637456310    105.751181940
H       61.781029510     70.948786670    106.908324060
C       51.108390010     72.283489520    109.352261270
H       51.159144800     72.078250530    110.428730130
H       50.180935140     71.821986970    108.977117850
N       52.809504360     70.504511750    109.449442290
C       52.291746500     71.587392390    108.767235150
C       53.750353040     70.004386850    108.665327470
H       54.375863610     69.143299120    108.874473110
N       53.871132850     70.716017370    107.517910140
H       54.503163680     70.480697680    106.744284400
C       52.944446410     71.731741250    107.557685070
H       52.823781950     72.445654350    106.750962460
C       49.815384190     65.031811290    104.821783980
H       50.212463160     64.730272720    103.846112190
H       49.135847970     65.878465200    104.675160950
S       51.216676020     65.482553170    105.927272920
C       50.436027570     69.100598390    106.429683520
H       50.194725580     70.132578950    106.141611190
H       51.536045010     69.008207430    106.408859250
O       49.825460980     68.217225180    105.521730320
H       50.344772110     67.386687080    105.556978600
C       61.273952280     63.899390630    106.262702000
O       61.739157120     64.112309940    107.379792460
N       60.090103370     64.427004500    105.911333040
H       59.653934970     64.194755340    105.040499530
C       59.390854540     65.450149890    106.669766900
H       60.106371110     66.147105400    107.079258010
H       58.710154380     65.917733360    105.985834370
C       58.528515460     64.964836850    107.785883250
O       58.979694360     64.844523050    108.923346750
N       57.225318460     64.776108750    107.488621190
H       56.937611350     64.906938640    106.534249400
C       56.189587110     64.500042990    108.475529230
H       56.663640990     64.264387400    109.413974820
H       55.582297620     65.385620830    108.558716730
C       56.598274520     62.084212460    101.082598250
H       57.053725320     62.920258390    101.637527510
H       57.398981140     61.549156360    100.546535860
N       55.607735670     62.562927350    100.135075970
H       54.601651080     62.397976540    100.308488240
C       55.910827490     63.262681250     99.041066960
N       57.184296430     63.543694530     98.748430530
H       57.948641230     63.133262740     99.274203980
H       57.448206100     64.090549180     97.935035370
N       54.921139310     63.683910870     98.237556620
H       53.972940320     63.376403460     98.422897620
H       55.114439900     63.870392910     97.263250420
C       63.011004920     67.372160520    107.937707800
H       64.028857170     67.472555540    108.348247080
H       62.923592500     66.383282680    107.477576870
C       62.832698730     68.500050430    106.900876680
O       62.829435980     69.673137130    107.354327040
O       62.731806570     68.194200590    105.675260880
C       58.852565820     69.142112230    111.602357400
H       58.126460980     69.668533640    112.231021290
H       59.770186380     69.745646550    111.584807270
C       58.393062110     68.942118310    110.179105580
C       57.153695730     68.350662800    109.879044160
H       56.459916380     68.100740400    110.683763390
C       56.825119070     68.040542220    108.559995480
H       55.875864080     67.563667790    108.314673530
C       57.722712570     68.313622050    107.525170850
H       57.462258530     68.043759020    106.506118200
C       59.253210480     69.284931960    109.123243400
H       60.190873710     69.805475330    109.325489390
C       58.927358160     68.961819210    107.801363950
H       59.618266700     69.212887030    106.996174080
C       61.169961920     66.274324200     99.479102360
H       62.033077060     66.590810170     98.894017270
H       60.430325390     67.074583590     99.399965320
N       61.003275950     66.875714440    101.927140290
C       61.620319920     66.183731850    100.897802230
C       61.809649110     66.789436590    102.989789180
H       61.668502800     67.240839850    103.970592410
N       62.901352710     66.056167870    102.686111100
H       63.722774120     65.901939370    103.292880500
C       62.805170970     65.667505030    101.373044090
H       63.564937090     65.081903010    100.875380230
Mo      58.998042980     68.010746880    101.861710820
Fe      52.875072820     66.080793850    104.526796020
Fe      54.824679460     67.873531680    104.627901540
Fe      54.177020520     66.722028440    102.331544310
Fe      55.381427750     65.334319930    104.204788390
Fe      57.673900060     66.078460240    103.264856640
Fe      57.065887680     68.613404870    103.574472110
Fe      56.464866360     67.471217200    101.371016030
S       54.530973980     66.269931420    106.129769490
S       52.843271930     68.094627350    103.569708930
S       53.614862120     64.641436450    102.900833840
S       59.002506140     67.703375760    104.157562190
S       57.249601140     69.591386630    101.571899250
S       58.103159080     66.020010350    101.047335810
S       55.941872500     69.675030040    105.106604790
S       57.259579210     64.115451920    104.276510340
S       54.605473760     67.200273440    100.212992750
C       55.927327660     66.994090080    103.237680000
O       60.421956460     69.631846260    102.182570000
O       59.591594490     68.861630570     99.875567000
O       60.231080610     70.738583040     98.809424000
O       60.415478760     71.525267160    103.799820000
O       60.953183470     73.554326540    103.004880000
O       64.690872780     68.289573410     99.352329000
O       64.786711530     69.113095200    101.439484000
C       60.725167530     70.544553740    101.125400000
C       60.114176470     70.027953260     99.821416000
C       60.091489680     71.893953230    101.492270000
C       60.529601230     72.388293660    102.869180000
C       62.254551960     70.561629290    100.927390000
C       62.729199250     69.292803430    100.227140000
C       64.197159090     68.886439710    100.345580000
H       60.319508190     70.215423590    103.018770000
H       62.183814740     68.455831640    100.678440000
H       62.455409820     69.307967620     99.165890000
H       62.543266180     71.456804850    100.361390000
H       62.706403080     70.618551350    101.920590000
H       59.007236340     71.700499390    101.556040000
H       60.287506250     72.635811160    100.712630000
O       58.895897290     68.945114380     95.423513110
H       58.481508330     68.541655500     96.222732270
H       59.773766050     69.168374130     95.783327860
O       58.010646580     68.070417930     97.841325530
H       57.454023760     67.430664410     98.301114740
H       58.571983320     68.392013210     98.579583460
O       51.806770570     65.360820490     99.499959920
H       51.994590400     64.972279710     98.615967390
H       52.673750620     65.723134130     99.749646060
O       51.912105370     70.022129940    112.135478420
H       52.781082660     70.347968810    112.437339650
H       52.042167140     70.103943830    111.160014810
O       61.294697520     69.953646360     96.492926470
H       61.262550210     70.824590610     96.055656830
H       60.860452540     70.161115500     97.353243780
O       52.912166710     62.118587650    100.251427140
H       52.491019380     61.576642940     99.544055440
H       52.129772740     62.562958690    100.633436290
O       64.931627120     68.543194300    104.155441780
H       64.110136890     68.485615780    104.696969580
H       64.570878770     68.759862000    103.273004470
O       59.777276200     75.557300320    101.644686970
H       58.960906830     75.073805560    101.412820770
H       60.205206100     74.896009630    102.233984770
O       57.710149600     73.834353930    100.829422810
H       57.939824520     72.925658670    100.591718120
H       57.019849510     73.683459600    101.492996770
O       62.803439680     70.467972860    104.324215990
H       61.880382780     70.772688380    104.227116500
H       62.665004360     69.643071200    104.857410970
H       53.625032266     73.398647063    102.433543454
H       56.486817878     71.336599504     97.596040921
H       58.203639463     72.701984202    107.968315788
H       51.041918304     73.357405283    109.177944182
H       49.244175011     64.183974586    105.199928129
H       50.131710296     68.942165121    107.464280009
H       61.820560266     63.286796327    105.545730642
H       55.503267454     63.679983464    108.264418586
H       56.159345289     61.395759547    101.804729621
H       62.314841930     67.473836070    108.770245591
H       59.145278632     68.212031681    112.089563087
H       60.745470708     65.359318854     99.065977164
