# Supplementary material for: Understanding the Electronic Structure Basis for N2 Binding to FeMoco: A Systematic Quantum Mechanics/Molecular Mechanics Investigation
Source: Inorg Chem. 2023 Mar 29;62(14):5357–75. doi: 10.1021/acs.inorgchem.2c03967 (PMC10091479; doi:10.1021/acs.inorgchem.2c03967)
Supplement: Supplementary file 2 — ic2c03967_si_002.zip [file ic2c03967_si_002.zip › xyz/E0/E0_nonN2_BS235_Ms1.5_QM-V.xyz]

142
 
C       53.822370697     72.899383054    103.382170346
H       53.636310853     73.646233887    104.166378974
C       52.964870352     71.664943449    103.670358226
H       53.282472041     71.215451464    104.618135648
H       51.889855072     71.871674851    103.746049643
H       53.111242192     70.891333870    102.911489627
C       55.313505505     72.531263013    103.381096942
H       55.973551672     73.388168860    103.202523769
H       55.602292445     72.104568716    104.346499734
H       55.526385298     71.744119519    102.643854218
C       56.194791594     71.424523850     98.642506378
H       57.093524015     71.254684138     99.255700992
H       55.852784157     72.450980353     98.830140222
N       55.177763971     70.499353611     99.117849314
H       55.503666514     69.610494129     99.505676093
C       53.967184655     70.877444984     99.539960065
N       53.350706445     71.944110791     99.005936343
H       53.764856443     72.449606660     98.228338356
H       52.590751865     72.387483411     99.526532948
N       53.373453681     70.196329098    100.523552129
H       53.792040803     69.301228725    100.813140069
H       52.368770773     70.269414332    100.647654493
C       59.041498235     72.887406872    107.296221207
H       58.755659486     72.580310764    106.281662883
H       59.222472043     73.972825729    107.278943751
C       60.323380556     72.179567239    107.707522408
O       60.737891622     72.163672079    108.881687924
N       60.997561204     71.602578399    106.702684865
H       60.637128114     71.637456307    105.751181938
H       61.781029513     70.948786675    106.908324060
C       51.108390012     72.283489524    109.352261271
H       51.159144799     72.078250526    110.428730125
H       50.180935144     71.821986970    108.977117850
N       52.809504365     70.504511755    109.449442291
C       52.291746498     71.587392386    108.767235151
C       53.750353043     70.004386845    108.665327467
H       54.375863614     69.143299125    108.874473106
N       53.871132847     70.716017367    107.517910137
H       54.503163676     70.480697680    106.744284395
C       52.944446409     71.731741250    107.557685065
H       52.823781947     72.445654346    106.750962463
C       49.815384191     65.031811287    104.821783975
H       50.212463158     64.730272724    103.846112191
H       49.135847971     65.878465197    104.675160946
S       51.216676022     65.482553171    105.927272916
C       50.436027571     69.100598393    106.429683523
H       50.194725575     70.132578951    106.141611190
H       51.536045011     69.008207430    106.408859245
O       49.825460984     68.217225179    105.521730320
H       50.344772115     67.386687076    105.556978599
C       56.598274524     62.084212458    101.082598252
H       57.053725316     62.920258395    101.637527507
H       57.398981145     61.549156363    100.546535856
N       55.607735667     62.562927351    100.135075973
H       54.601651076     62.397976541    100.308488243
C       55.910827491     63.262681252     99.041066963
N       57.184296431     63.543694526     98.748430531
H       57.948641233     63.133262737     99.274203975
H       57.448206097     64.090549177     97.935035368
N       54.921139309     63.683910871     98.237556618
H       53.972940323     63.376403456     98.422897622
H       55.114439897     63.870392912     97.263250424
C       63.011004918     67.372160517    107.937707797
H       64.028857172     67.472555544    108.348247084
H       62.923592499     66.383282676    107.477576875
C       62.832698733     68.500050428    106.900876683
O       62.829435975     69.673137128    107.354327041
O       62.731806565     68.194200590    105.675260878
C       58.852565823     69.142112226    111.602357396
H       58.126460981     69.668533635    112.231021287
H       59.770186377     69.745646548    111.584807271
C       58.393062107     68.942118308    110.179105578
C       57.153695731     68.350662797    109.879044162
H       56.459916382     68.100740397    110.683763394
C       56.825119072     68.040542225    108.559995475
H       55.875864077     67.563667787    108.314673532
C       57.722712570     68.313622049    107.525170849
H       57.462258534     68.043759020    106.506118203
C       59.253210476     69.284931959    109.123243403
H       60.190873715     69.805475334    109.325489391
C       58.927358162     68.961819205    107.801363951
H       59.618266702     69.212887033    106.996174075
C       61.169961918     66.274324197     99.479102362
H       62.033077058     66.590810169     98.894017269
H       60.430325393     67.074583594     99.399965316
N       61.003275954     66.875714440    101.927140286
C       61.620319921     66.183731847    100.897802231
C       61.809649107     66.789436586    102.989789181
H       61.668502799     67.240839850    103.970592408
N       62.901352714     66.056167871    102.686111099
H       63.722774116     65.901939370    103.292880503
C       62.805170969     65.667505029    101.373044086
H       63.564937086     65.081903011    100.875380225
Mo      58.998042979     68.010746875    101.861710824
Fe      52.875072822     66.080793854    104.526796021
Fe      54.824679462     67.873531681    104.627901543
Fe      54.177020524     66.722028445    102.331544305
Fe      55.381427753     65.334319931    104.204788393
Fe      57.673900063     66.078460237    103.264856639
Fe      57.065887676     68.613404872    103.574472112
Fe      56.464866356     67.471217205    101.371016027
S       54.530973981     66.269931418    106.129769487
S       52.843271927     68.094627347    103.569708929
S       53.614862117     64.641436451    102.900833836
S       59.002506142     67.703375763    104.157562189
S       57.249601137     69.591386626    101.571899248
S       58.103159078     66.020010347    101.047335811
S       55.941872501     69.675030037    105.106604794
S       57.259579212     64.115451923    104.276510342
S       54.605473759     67.200273435    100.212992747
C       55.927327661     66.994090082    103.237686260
O       60.421956457     69.631846264    102.182577636
O       59.591594489     68.861630568     99.875567925
O       60.231080614     70.738583042     98.809424576
O       60.415478765     71.525267163    103.799829250
O       60.953183468     73.554326539    103.004882088
O       64.690872777     68.289573411     99.352329292
O       64.786711533     69.113095196    101.439484873
C       60.725167534     70.544553739    101.125406356
C       60.114176471     70.027953260     99.821416397
C       60.091489682     71.893953233    101.492277340
C       60.529601230     72.388293656    102.869187294
C       62.254551959     70.561629294    100.927399394
C       62.729199255     69.292803435    100.227143063
C       64.197159090     68.886439709    100.345580422
H       60.319508191     70.215423593    103.018776916
H       62.183814740     68.455831637    100.678440644
H       62.455409824     69.307967618     99.165890948
H       62.543266180     71.456804852    100.361395160
H       62.706403076     70.618551347    101.920595492
H       59.007236341     71.700499393    101.556048915
H       60.287506254     72.635811157    100.712634603
H       53.625032265     73.398647064    102.433543449
H       56.486817879     71.336599502     97.596040918
H       58.203639471     72.701984202    107.968315787
H       51.041918307     73.357405286    109.177944180
H       49.244175014     64.183974584    105.199928129
H       50.131710295     68.942165124    107.464280012
H       56.159345289     61.395759544    101.804729619
H       62.314841932     67.473836070    108.770245591
H       59.145278632     68.212031677    112.089563087
H       60.745470709     65.359318850     99.065977164
