# Supplementary material for: Understanding the Electronic Structure Basis for N2 Binding to FeMoco: A Systematic Quantum Mechanics/Molecular Mechanics Investigation
Source: Inorg Chem. 2023 Mar 29;62(14):5357–75. doi: 10.1021/acs.inorgchem.2c03967 (PMC10091479; doi:10.1021/acs.inorgchem.2c03967)
Supplement: Supplementary file 2 — ic2c03967_si_002.zip [file ic2c03967_si_002.zip › xyz/diamagnetically substituted/Fe(III)/DS_nonN2_Fe(III)_S2.5.xyz]

58
Coordinates from ORCA-job InGa-Fe6-N2_Fe_III_mult2_R2SCAN
  C   49.86450510606424     64.98604175049007    104.80880492304270
  H   50.29114313695796     64.65818925564142    103.85389735002133
  H   49.18853312650266     65.82389512303752    104.61086746860329
  S   51.23817521663587     65.46216367042948    105.94214152463358
  C   61.19066193144990     66.35352631203506     99.46380996749161
  H   62.05476738458447     66.68712270103161     98.88941955975945
  H   60.44545558334823     67.14985903774658     99.39587260163987
  N   61.01772709977509     66.91344798122920    101.92310994656381
  C   61.63136890148017     66.23140715678578    100.88450620234289
  C   61.82127115095899     66.80379463078708    102.98638888117877
  H   61.68371895912946     67.24859914221271    103.97015782435555
  N   62.90477406976846     66.06126438587799    102.67568659862796
  H   63.72016446283727     65.88310732375291    103.28314295547374
  C   62.80775552124638     65.69277994732646    101.35682558086792
  H   63.56220459146345     65.10444600833600    100.85410728292817
  In  59.00663449404230     68.05185347907788    101.87019544186388
  Ga  52.87681518462922     66.13598953750891    104.54695876555093
  Ga  54.83663199019367     67.92291565842621    104.64750524274768
  Ga  54.16622505461866     66.81188705286088    102.33928166119213
  Ga  55.37339964416003     65.38231918316347    104.18881561440526
  Ga  57.66592865861088     66.11649944905903    103.24308619013868
  Fe  57.25466853129930     69.03308932118671    103.73215290592229
  Ga  56.46427301492817     67.55265300374496    101.37926714809269
  S   54.54865801649475     66.30008992175439    106.13398314617116
  S   52.84264587334810     68.16376895541246    103.61362097570098
  S   53.59539384289224     64.72616381824992    102.88328934247139
  S   59.01140122645922     67.71194640687862    104.16190224596480
  S   57.27708119075131     69.65747535644465    101.61432986748666
  S   58.08867152271011     66.08328749211041    101.02179719634421
  S   55.95408138492444     69.72477190588400    105.12361310976549
  S   57.24794626424379     64.14359473775987    104.23986433918581
  S   54.60459156251812     67.29587679380042    100.21226647026350
  C   55.92852670928188     67.05099483929607    103.24035238369379
  O   60.45037296839055     69.65723957088574    102.21007977577726
  O   59.59661963210360     68.91980776157098     99.89843472515824
  O   60.23667914435537     70.80567606006566     98.85008247262371
  O   60.53784871027981     71.54000166660782    103.86345495630275
  O   60.98442088078406     73.58703963167926    103.05559354032539
  O   64.67701861455565     68.29526411963927     99.34001428046305
  O   64.81220168442746     69.17069960758757    101.40292524941593
  C   60.74449962328725     70.58155520096375    101.16174349781639
  C   60.12133280944256     70.08390322499588     99.85457053154521
  C   60.11432756602795     71.92125264052392    101.56474557093414
  C   60.59147233861562     72.40474528244059    102.93657484501668
  C   62.27179848634661     70.60155646010682    100.94743234297393
  C   62.73982636001806     69.34812124776133    100.21435778983266
  C   64.20466223244254     68.92459788316370    100.32439208882583
  H   60.39072046892181     70.22592488206799    103.05777979884755
  H   62.19067316184427     68.50061993980418    100.64103800342647
  H   62.46553277280569     69.39111222846340     99.15408874688751
  H   62.55351854376545     71.50968809951590    100.39881449751088
  H   62.73339303123224     70.63627694719224    101.93693780932783
  H   59.03465787973911     71.70223146537010    101.66082099957120
  H   60.28890381842066     72.67245362953732    100.78679290687300
  H   49.27704872107334     64.15052000583285    105.18946017260620
  H   60.77129078088896     65.44656808307882     99.02831649492158
  N   57.96740268270122     70.72066268993562    104.06753894429626
  N   58.02230678215511     71.81085193814356    104.26529145143486
