# Supplementary material for: Understanding the Electronic Structure Basis for N2 Binding to FeMoco: A Systematic Quantum Mechanics/Molecular Mechanics Investigation
Source: Inorg Chem. 2023 Mar 29;62(14):5357–75. doi: 10.1021/acs.inorgchem.2c03967 (PMC10091479; doi:10.1021/acs.inorgchem.2c03967)
Supplement: Supplementary file 2 — ic2c03967_si_002.zip [file ic2c03967_si_002.zip › xyz/diamagnetically substituted/Fe(III)/DS_nonN2_Fe(III)_S0.5.xyz]

56
Coordinates from ORCA-job InGa-Fe6-noligand_Fe_III_mult2_R2SCAN
  C   49.86450512728746     64.98604172841141    104.80880492179639
  H   50.29114313556241     64.65818925895482    103.85389734931451
  H   49.18853312630082     65.82389512412632    104.61086747133598
  S   51.23817517484067     65.46216374888395    105.94214154025315
  C   61.19066193919394     66.35352633973304     99.46380996486729
  H   62.05476738377433     66.68712269470448     98.88941956537867
  H   60.44545558259104     67.14985903615975     99.39587260179768
  N   61.01772705893889     66.91344790495857    101.92310980972137
  C   61.63136889863958     66.23140712038985    100.88450622026039
  C   61.82127117165145     66.80379463825057    102.98638889426981
  H   61.68371895726020     67.24859913637788    103.97015782172868
  N   62.90477407404756     66.06126440057261    102.67568658711251
  H   63.72016445700221     65.88310731580546    103.28314295978252
  C   62.80775553687003     65.69277996696034    101.35682556750184
  H   63.56220458660439     65.10444600288791    100.85410728618155
  In  59.00663453253891     68.05185377858827    101.87019576075144
  Ga  52.87681522134682     66.13598935398180    104.54695872662792
  Ga  54.83663214442678     67.92291553670202    104.64750521802397
  Ga  54.16622498991212     66.81188722787749    102.33928163560620
  Ga  55.37339964252367     65.38231923697157    104.18881562077412
  Ga  57.66592841119198     66.11649942551284    103.24308617606948
  Fe  57.02806252043325     68.70686379944677    103.66434691581972
  Ga  56.46427296999742     67.55265298043004    101.37926715289142
  S   54.54865798834940     66.30008994718220    106.13398316097295
  S   52.84264580711141     68.16376896853551    103.61362096172714
  S   53.59539383985621     64.72616382110034    102.88328937417589
  S   59.01140121921539     67.71194640865912    104.16190229569436
  S   57.27708115115006     69.65747534628174    101.61432968215006
  S   58.08867152934506     66.08328745445405    101.02179719999396
  S   55.95408139641432     69.72477196833113    105.12361317059774
  S   57.24794627531454     64.14359477729249    104.23986435530767
  S   54.60459157124170     67.29587678362550    100.21226647894700
  C   55.92852698602493     67.05099463188297    103.24035229185741
  O   60.45037295665073     69.65723953877455    102.21007976501730
  O   59.59661964592368     68.91980774133519     99.89843470925047
  O   60.23667913752553     70.80567606068438     98.85008247560192
  O   60.53784871077367     71.54000166659203    103.86345495631187
  O   60.98442088086320     73.58703963175611    103.05559354034463
  O   64.67701861459445     68.29526411978163     99.34001427516715
  O   64.81220168440558     69.17069960744988    101.40292524951445
  C   60.74449963249777     70.58155520295323    101.16174349622086
  C   60.12133280996890     70.08390322812694     99.85457053383831
  C   60.11432756754288     71.92125264126337    101.56474556980834
  C   60.59147233742230     72.40474528206093    102.93657484393471
  C   62.27179848907014     70.60155646187519    100.94743234262135
  C   62.73982635919634     69.34812124761041    100.21435779000602
  C   64.20466223227722     68.92459788328459    100.32439208895177
  H   60.39072046907876     70.22592488295810    103.05777979877895
  H   62.19067316193368     68.50061993960365    100.64103800343786
  H   62.46553277278949     69.39111222846094     99.15408874683749
  H   62.55351854236361     71.50968809884715    100.39881449720485
  H   62.73339303042304     70.63627694696197    101.93693780913465
  H   59.03465787718442     71.70223146511849    101.66082100075599
  H   60.28890381759271     72.67245362905862    100.78679290678275
  H   49.27704872108726     64.15052000757743    105.18946017240211
  H   60.77129077967069     65.44656808028623     99.02831649428295
