# Supplementary material for: Understanding the Electronic Structure Basis for N2 Binding to FeMoco: A Systematic Quantum Mechanics/Molecular Mechanics Investigation
Source: Inorg Chem. 2023 Mar 29;62(14):5357–75. doi: 10.1021/acs.inorgchem.2c03967 (PMC10091479; doi:10.1021/acs.inorgchem.2c03967)
Supplement: Supplementary file 2 — ic2c03967_si_002.zip [file ic2c03967_si_002.zip › xyz/diamagnetically substituted/Fe(III)/DS_nonN2_Fe(III)_S1.5.xyz]

56
Coordinates from ORCA-job InGa-Fe6-noligand_Fe_III_mult4_R2SCAN
  C   49.86450512291558     64.98604173442546    104.80880492372685
  H   50.29114313655381     64.65818925781085    103.85389734935936
  H   49.18853312746202     65.82389512288752    104.61086747135192
  S   51.23817517469148     65.46216374676052    105.94214152136978
  C   61.19066194981636     66.35352634807744     99.46380996596869
  H   62.05476738269262     66.68712269498714     98.88941956532432
  H   60.44545557926855     67.14985903546579     99.39587260191347
  N   61.01772698071378     66.91344781409167    101.92310966968584
  C   61.63136887829988     66.23140709300056    100.88450621644238
  C   61.82127117150515     66.80379465178657    102.98638887680589
  H   61.68371895629564     67.24859913205748    103.97015783179734
  N   62.90477408154734     66.06126441092022    102.67568659015302
  H   63.72016445589464     65.88310731006341    103.28314296022900
  C   62.80775554635333     65.69277998567391    101.35682557038413
  H   63.56220458276935     65.10444599659664    100.85410728647136
  In  59.00663501302251     68.05185407898851    101.87019596394595
  Ga  52.87681529202364     66.13598939865582    104.54695883135565
  Ga  54.83663192871938     67.92291552073394    104.64750516314193
  Ga  54.16622505424954     66.81188724761635    102.33928160982593
  Ga  55.37339967432574     65.38231923117675    104.18881554695173
  Ga  57.66592843807589     66.11649935370595    103.24308642294289
  Fe  57.02188926608123     68.70258805122332    103.65890734293484
  Ga  56.46427272476805     67.55265301061338    101.37926709529380
  S   54.54865801219072     66.30008995075215    106.13398314079318
  S   52.84264586289243     68.16376897157410    103.61362096496563
  S   53.59539385236635     64.72616382710771    102.88328936293317
  S   59.01140128605145     67.71194636804898    104.16190233649679
  S   57.27708110605241     69.65747540808566    101.61432948338485
  S   58.08867151673352     66.08328740806670    101.02179715272426
  S   55.95408142966629     69.72477195069955    105.12361317668649
  S   57.24794627782610     64.14359479118755    104.23986432497271
  S   54.60459160732412     67.29587678347460    100.21226648019366
  C   55.92852677072820     67.05099448340421    103.24035234686779
  O   60.45037291161193     69.65723950705753    102.21007976032934
  O   59.59661961415154     68.91980772565483     99.89843473062392
  O   60.23667914509711     70.80567606012985     98.85008247345367
  O   60.53784871132937     71.54000166641734    103.86345495571646
  O   60.98442088029567     73.58703963190514    103.05559354034510
  O   64.67701861449353     68.29526411954353     99.34001427532063
  O   64.81220168449292     69.17069960764718    101.40292524948576
  C   60.74449961373166     70.58155519469287    101.16174349461298
  C   60.12133280386440     70.08390322939201     99.85457053512646
  C   60.11432757118298     71.92125264282376    101.56474557398414
  C   60.59147233692617     72.40474528221571    102.93657484495711
  C   62.27179848891085     70.60155646008381    100.94743234335398
  C   62.73982635958713     69.34812124831134    100.21435778901775
  C   64.20466223228155     68.92459788321443    100.32439208879472
  H   60.39072046985374     70.22592488036948    103.05777979901224
  H   62.19067316176139     68.50061993979858    100.64103800356388
  H   62.46553277283098     69.39111222840644     99.15408874691072
  H   62.55351854412906     71.50968810039211    100.39881449775324
  H   62.73339303120973     70.63627694758425    101.93693780902686
  H   59.03465787849209     71.70223146534849    101.66082099858956
  H   60.28890381762390     72.67245363003545    100.78679290629294
  H   49.27704872010862     64.15052000620517    105.18946017172831
  H   60.77129077959947     65.44656808128059     99.02831649721831
