# Supplementary material for: Understanding the Electronic Structure Basis for N2 Binding to FeMoco: A Systematic Quantum Mechanics/Molecular Mechanics Investigation
Source: Inorg Chem. 2023 Mar 29;62(14):5357–75. doi: 10.1021/acs.inorgchem.2c03967 (PMC10091479; doi:10.1021/acs.inorgchem.2c03967)
Supplement: Supplementary file 2 — ic2c03967_si_002.zip [file ic2c03967_si_002.zip › xyz/diamagnetically substituted/Fe(I)/DS_nonN2_Fe(I)_S1.5.xyz]

56
Coordinates from ORCA-job InGa-Fe6-noligand_Fe_I_mult4_R2SCAN
  C   49.86450512576517     64.98604173433097    104.80880492544512
  H   50.29114313630666     64.65818925735245    103.85389734857142
  H   49.18853312739482     65.82389512264281    104.61086747092072
  S   51.23817517670891     65.46216376884092    105.94214153648781
  C   61.19066193590091     66.35352632867081     99.46380996643519
  H   62.05476738380526     66.68712269635020     98.88941956532143
  H   60.44545558330188     67.14985903748142     99.39587260191685
  N   61.01772704691801     66.91344791462160    101.92310988131477
  C   61.63136890656281     66.23140714207663    100.88450621017584
  C   61.82127116810587     66.80379463768918    102.98638888838018
  H   61.68371895829548     67.24859913655536    103.97015782201905
  N   62.90477407460718     66.06126439711780    102.67568658895038
  H   63.72016445834149     65.88310731793983    103.28314295887219
  C   62.80775553310782     65.69277995822765    101.35682557108322
  H   63.56220458851109     65.10444600509041    100.85410728505515
  In  59.00663455907913     68.05185374585184    101.87019556688446
  Ga  52.87681525281129     66.13598932500256    104.54695872858265
  Ga  54.83663187275317     67.92291564448098    104.64750536807152
  Ga  54.16622496462012     66.81188728500332    102.33928167856922
  Ga  55.37339961462367     65.38231920506395    104.18881558636370
  Ga  57.66592864672944     66.11649926787415    103.24308616126925
  Fe  57.09683752160735     68.75175290241469    103.63192388522332
  Ga  56.46427295704041     67.55265292701795    101.37926702872635
  S   54.54865801133755     66.30008995131102    106.13398313661493
  S   52.84264585738235     68.16376895828726    103.61362094875990
  S   53.59539384236010     64.72616380696277    102.88328936510001
  S   59.01140124315532     67.71194639069320    104.16190233733427
  S   57.27708114426167     69.65747540469853    101.61432971168911
  S   58.08867150273724     66.08328749092456    101.02179723526881
  S   55.95408139775337     69.72477196221963    105.12361315383056
  S   57.24794626451525     64.14359479329025    104.23986435414135
  S   54.60459157916401     67.29587678479351    100.21226647303736
  C   55.92852698916079     67.05099466338297    103.24035234398717
  O   60.45037294714677     69.65723955556327    102.21007977619422
  O   59.59661962836673     68.91980774601330     99.89843472765250
  O   60.23667914077260     70.80567606103979     98.85008247410697
  O   60.53784871078501     71.54000166651193    103.86345495612869
  O   60.98442088060564     73.58703963173573    103.05559354035799
  O   64.67701861454495     68.29526411970248     99.34001427523742
  O   64.81220168440670     69.17069960750574    101.40292524951430
  C   60.74449962859608     70.58155519599703    101.16174349306873
  C   60.12133281515658     70.08390322005467     99.85457053342104
  C   60.11432756909744     71.92125264054883    101.56474557121989
  C   60.59147233765456     72.40474528231429    102.93657484464363
  C   62.27179848882579     70.60155646061375    100.94743234243865
  C   62.73982635976588     69.34812124787645    100.21435778975197
  C   64.20466223221842     68.92459788331718    100.32439208882441
  H   60.39072047251033     70.22592487909989    103.05777979829139
  H   62.19067316175004     68.50061993977161    100.64103800333001
  H   62.46553277272480     69.39111222847819     99.15408874675687
  H   62.55351854305625     71.50968809965789    100.39881449773789
  H   62.73339303061201     70.63627694717022    101.93693780919912
  H   59.03465787789087     71.70223146532351    101.66082100010921
  H   60.28890381764317     72.67245362960344    100.78679290680367
  H   49.27704872030427     64.15052000608313    105.18946017160073
  H   60.77129077980852     65.44656808117826     99.02831649410859
