# Supplementary material for: Understanding the Electronic Structure Basis for N2 Binding to FeMoco: A Systematic Quantum Mechanics/Molecular Mechanics Investigation
Source: Inorg Chem. 2023 Mar 29;62(14):5357–75. doi: 10.1021/acs.inorgchem.2c03967 (PMC10091479; doi:10.1021/acs.inorgchem.2c03967)
Supplement: Supplementary file 2 — ic2c03967_si_002.zip [file ic2c03967_si_002.zip › xyz/diamagnetically substituted/Fe(I)/DS_nonN2_Fe(I)_S0.5.xyz]

56
Coordinates from ORCA-job InGa-Fe6-noligand_Fe_I_mult2_R2SCAN
  C   49.86450511917690     64.98604174628021    104.80880492511776
  H   50.29114313682772     64.65818925718580    103.85389734832017
  H   49.18853312734137     65.82389512159907    104.61086747145201
  S   51.23817516030679     65.46216376970771    105.94214151487009
  C   61.19066194586277     66.35352633546059     99.46380996432794
  H   62.05476738340663     66.68712270088183     98.88941956508950
  H   60.44545558052543     67.14985903568331     99.39587260214320
  N   61.01772704199678     66.91344797665364    101.92310973818950
  C   61.63136887944307     66.23140709534401    100.88450622435232
  C   61.82127115383367     66.80379461101683    102.98638889846978
  H   61.68371896081950     67.24859914055028    103.97015782291675
  N   62.90477407238575     66.06126439255563    102.67568659295009
  H   63.72016446218819     65.88310732384697    103.28314295611291
  C   62.80775553687021     65.69277996585753    101.35682556992769
  H   63.56220458830329     65.10444600525133    100.85410728480336
  In  59.00663480493782     68.05185358492265    101.87019584510827
  Ga  52.87681538715246     66.13598927736061    104.54695894601332
  Ga  54.83663150827606     67.92291599515798    104.64750490298366
  Ga  54.16622514656162     66.81188712542803    102.33928166863024
  Ga  55.37339964427764     65.38231907444943    104.18881551129837
  Ga  57.66592860475209     66.11649952284496    103.24308625499523
  Fe  57.07708955746882     68.71611027287233    103.62008514257980
  Ga  56.46427282885236     67.55265299157334    101.37926697411635
  S   54.54865802260365     66.30008988782716    106.13398316684170
  S   52.84264592565648     68.16376896700430    103.61362101757892
  S   53.59539382292852     64.72616383193017    102.88328934527864
  S   59.01140124115256     67.71194637392152    104.16190228984676
  S   57.27708112185725     69.65747539466962    101.61432964945885
  S   58.08867150510395     66.08328748216444    101.02179719498528
  S   55.95408149652513     69.72477183093729    105.12361324983846
  S   57.24794625949711     64.14359474744784    104.23986434004681
  S   54.60459158017644     67.29587681583324    100.21226648960301
  C   55.92852689018957     67.05099465962920    103.24035249091607
  O   60.45037292893834     69.65723955418204    102.21007976878676
  O   59.59661962217710     68.91980775677827     99.89843471367426
  O   60.23667914655260     70.80567605852018     98.85008247313731
  O   60.53784871077578     71.54000166649695    103.86345495611957
  O   60.98442088050350     73.58703963173794    103.05559354036824
  O   64.67701861453553     68.29526411966486     99.34001427523906
  O   64.81220168440508     69.17069960753096    101.40292524949707
  C   60.74449962255402     70.58155519962486    101.16174349608569
  C   60.12133279873748     70.08390322868142     99.85457053231511
  C   60.11432757137882     71.92125264108813    101.56474557212782
  C   60.59147233784397     72.40474528234910    102.93657484454467
  C   62.27179848875058     70.60155646076419    100.94743234244751
  C   62.73982635992458     69.34812124767375    100.21435778999111
  C   64.20466223229788     68.92459788332822    100.32439208873376
  H   60.39072047256632     70.22592488011156    103.05777979875275
  H   62.19067316178982     68.50061993980565    100.64103800336702
  H   62.46553277274184     69.39111222847983     99.15408874676729
  H   62.55351854330808     71.50968809962062    100.39881449750506
  H   62.73339303084854     70.63627694719055    101.93693780922285
  H   59.03465787821977     71.70223146512923    101.66082100004706
  H   60.28890381772849     72.67245362962461    100.78679290672855
  H   49.27704872057568     64.15052000534753    105.18946017184376
  H   60.77129078041911     65.44656808230010     99.02831649579258
