# Supplementary material for: Understanding the Electronic Structure Basis for N2 Binding to FeMoco: A Systematic Quantum Mechanics/Molecular Mechanics Investigation
Source: Inorg Chem. 2023 Mar 29;62(14):5357–75. doi: 10.1021/acs.inorgchem.2c03967 (PMC10091479; doi:10.1021/acs.inorgchem.2c03967)
Supplement: Supplementary file 2 — ic2c03967_si_002.zip [file ic2c03967_si_002.zip › xyz/diamagnetically substituted/Fe(I)/DS_N2_Fe(I)_S1.5.xyz]

58
Coordinates from ORCA-job InGa-Fe6-N2_Fe_I_mult4_R2SCAN
  C   49.86450511784418     64.98604173571803    104.80880492344636
  H   50.29114313570629     64.65818925714106    103.85389734984689
  H   49.18853312602991     65.82389512510221    104.61086746837485
  S   51.23817520926553     65.46216370336124    105.94214154229026
  C   61.19066193256549     66.35352632449498     99.46380996661485
  H   62.05476738499576     66.68712270195317     98.88941956018577
  H   60.44545558395129     67.14985903785004     99.39587260159956
  N   61.01772708302352     66.91344790402026    101.92310961203890
  C   61.63136889596024     66.23140711990092    100.88450622484697
  C   61.82127115679187     66.80379462726336    102.98638890326382
  H   61.68371895868391     67.24859914428336    103.97015782283843
  N   62.90477406636944     66.06126438572574    102.67568659470497
  H   63.72016446390232     65.88310732690525    103.28314295558209
  C   62.80775552942632     65.69277995316126    101.35682556943405
  H   63.56220459169765     65.10444601167059    100.85410728336133
  In  59.00663449442549     68.05185383919792    101.87019628795807
  Ga  52.87681518673327     66.13598947211786    104.54695874258765
  Ga  54.83663192958650     67.92291556766538    104.64750514480694
  Ga  54.16622512255606     66.81188723443600    102.33928167905279
  Ga  55.37339965651506     65.38231923304285    104.18881558901904
  Ga  57.66592856623736     66.11649941993801    103.24308619689350
  Fe  57.72662699840389     69.85910561122186    103.88037051719850
  Ga  56.46427290871421     67.55265282052686    101.37926685083178
  S   54.54865802833273     66.30008994664477    106.13398315813642
  S   52.84264585512231     68.16376895554099    103.61362097936077
  S   53.59539384579351     64.72616382257661    102.88328936501799
  S   59.01140123870947     67.71194644930139    104.16190225619167
  S   57.27708116896525     69.65747535962180    101.61432955100068
  S   58.08867153143703     66.08328746122429    101.02179717994667
  S   55.95408148310576     69.72477189707050    105.12361319713591
  S   57.24794627389608     64.14359476294318    104.23986434613690
  S   54.60459158213045     67.29587681528595    100.21226650290039
  C   55.92852676521559     67.05099464578819    103.24035244825761
  O   60.45037297369099     69.65723954011511    102.21007975161540
  O   59.59661965404913     68.91980775560647     99.89843467147432
  O   60.23667913684827     70.80567606174925     98.85008247468419
  O   60.53784871028913     71.54000166661896    103.86345495641066
  O   60.98442088101352     73.58703963162293    103.05559354036529
  O   64.67701861458660     68.29526411970663     99.34001428046425
  O   64.81220168441402     69.17069960747894    101.40292524949808
  C   60.74449964481776     70.58155520642448    101.16174350153229
  C   60.12133281312930     70.08390322190618     99.85457053964140
  C   60.11432756355299     71.92125263992344    101.56474556970159
  C   60.59147233831386     72.40474528245454    102.93657484423055
  C   62.27179848656002     70.60155646107049    100.94743234266056
  C   62.73982635947830     69.34812124762608    100.21435778996221
  C   64.20466223236107     68.92459788327801    100.32439208885961
  H   60.39072046005455     70.22592488068938    103.05777979849697
  H   62.19067316190013     68.50061993974501    100.64103800335724
  H   62.46553277281593     69.39111222847981     99.15408874682566
  H   62.55351854302369     71.50968809918764    100.39881449759764
  H   62.73339303072643     70.63627694703798    101.93693780925680
  H   59.03465787839290     71.70223146546681    101.66082100039402
  H   60.28890381807504     72.67245362936130    100.78679290678227
  H   49.27704872020063     64.15052000738694    105.18946017188873
  H   60.77129078125289     65.44656808318011     99.02831649502245
  N   57.92100220529206     71.60412159694884    104.17359841758032
  N   57.76517326315418     72.72162622917379    104.37632402974849
