# Supplementary material for: Understanding the Electronic Structure Basis for N2 Binding to FeMoco: A Systematic Quantum Mechanics/Molecular Mechanics Investigation
Source: Inorg Chem. 2023 Mar 29;62(14):5357–75. doi: 10.1021/acs.inorgchem.2c03967 (PMC10091479; doi:10.1021/acs.inorgchem.2c03967)
Supplement: Supplementary file 2 — ic2c03967_si_002.zip [file ic2c03967_si_002.zip › xyz/diamagnetically substituted/Fe(I)/DS_N2_Fe(I)_S0.5.xyz]

58
Coordinates from ORCA-job InGa-Fe6-N2_Fe_I_mult2_R2SCAN
  C   49.86450515803550     64.98604166389532    104.80880492523056
  H   50.29114313091492     64.65818928081524    103.85389733681494
  H   49.18853311519988     65.82389512231305    104.61086749379700
  S   51.23817484798608     65.46216454968221    105.94214145516615
  C   61.19066191107891     66.35352630219893     99.46380996433031
  H   62.05476738900597     66.68712270415668     98.88941955989480
  H   60.44545558642130     67.14985904241399     99.39587260210702
  N   61.01772688110793     66.91344755994452    101.92310842661604
  C   61.63136891570322     66.23140715041487    100.88450631147715
  C   61.82127118109235     66.80379469023275    102.98638896888210
  H   61.68371896477903     67.24859913443160    103.97015782155574
  N   62.90477406510011     66.06126438660111    102.67568658572760
  H   63.72016446197235     65.88310732873759    103.28314295630395
  C   62.80775552042751     65.69277993487992    101.35682556753213
  H   63.56220459543946     65.10444601337140    100.85410728405104
  In  59.00663526111524     68.05185496470813    101.87019955518525
  Ga  52.87681652672509     66.13598683939159    104.54695978778992
  Ga  54.83663026393893     67.92291728028491    104.64750277681293
  Ga  54.16622487368797     66.81188898383819    102.33928207227893
  Ga  55.37339961779233     65.38231929894681    104.18881585755325
  Ga  57.66592853845599     66.11649911517890    103.24308538161797
  Fe  57.72298222771560     69.84545222043559    103.87919695482600
  Ga  56.46427287956961     67.55265182576538    101.37926618259375
  S   54.54865796591110     66.30008974936793    106.13398321120313
  S   52.84264609045766     68.16376901744894    103.61362102580796
  S   53.59539375141238     64.72616377981720    102.88328932996760
  S   59.01140119994484     67.71194648581682    104.16190205008343
  S   57.27708100403535     69.65747519926035    101.61432869696876
  S   58.08867141888268     66.08328738425806    101.02179717237638
  S   55.95408195039938     69.72477141030552    105.12361402194807
  S   57.24794629657593     64.14359477273968    104.23986441167240
  S   54.60459160611487     67.29587675771559    100.21226648986350
  C   55.92852697858957     67.05099442348651    103.24035277425537
  O   60.45037291717766     69.65723943199971    102.21007966087323
  O   59.59661965219546     68.91980775423178     99.89843452217760
  O   60.23667914699404     70.80567605586785     98.85008246810739
  O   60.53784871060260     71.54000166653537    103.86345495612220
  O   60.98442088054087     73.58703963169798    103.05559354034538
  O   64.67701861452520     68.29526411965657     99.34001428052676
  O   64.81220168442108     69.17069960758312    101.40292524946364
  C   60.74449965991635     70.58155521917173    101.16174351822096
  C   60.12133279180801     70.08390322838383     99.85457055424369
  C   60.11432755701144     71.92125263558934    101.56474556022806
  C   60.59147233799900     72.40474528226734    102.93657484494653
  C   62.27179848778690     70.60155646013888    100.94743234276861
  C   62.73982636006598     69.34812124798250    100.21435778954957
  C   64.20466223227706     68.92459788318496    100.32439208886908
  H   60.39072043449531     70.22592489072733    103.05777979851126
  H   62.19067316170750     68.50061993977462    100.64103800341313
  H   62.46553277275084     69.39111222846233     99.15408874684216
  H   62.55351854359850     71.50968809983057    100.39881449769220
  H   62.73339303095315     70.63627694726537    101.93693780926705
  H   59.03465787875117     71.70223146531325    101.66082100474358
  H   60.28890381794388     72.67245362970209    100.78679290676307
  H   49.27704872020324     64.15052000597055    105.18946016609416
  H   60.77129078105479     65.44656808383381     99.02831649598454
  N   57.75697869787130     71.56944453042784    104.03233780070622
  N   57.64101912492810     72.70289394645057    104.14334871022113
