# Supplementary material for: Understanding the Electronic Structure Basis for N2 Binding to FeMoco: A Systematic Quantum Mechanics/Molecular Mechanics Investigation
Source: Inorg Chem. 2023 Mar 29;62(14):5357–75. doi: 10.1021/acs.inorgchem.2c03967 (PMC10091479; doi:10.1021/acs.inorgchem.2c03967)
Supplement: Supplementary file 2 — ic2c03967_si_002.zip [file ic2c03967_si_002.zip › xyz/diamagnetically substituted/Fe(II)/DS_nonN2_Fe(II)_S0.xyz]

56
Coordinates from ORCA-job InGa-Fe6-noligand_Fe_II_mult1_R2SCAN
  C   49.86450512309630     64.98604173665812    104.80880492327437
  H   50.29114313629332     64.65818925748121    103.85389734895422
  H   49.18853312760786     65.82389512285926    104.61086747117781
  S   51.23817517771693     65.46216373174978    105.94214153143587
  C   61.19066194036712     66.35352633648928     99.46380996628642
  H   62.05476738378148     66.68712269704328     98.88941956501172
  H   60.44545558196549     67.14985903650904     99.39587260139697
  N   61.01772707130506     66.91344794169216    101.92310986380829
  C   61.63136889632145     66.23140711549055    100.88450621669732
  C   61.82127116937276     66.80379463062999    102.98638889102168
  H   61.68371895682117     67.24859913667099    103.97015782304464
  N   62.90477407208937     66.06126439481901    102.67568659145576
  H   63.72016445881696     65.88310731991278    103.28314295737071
  C   62.80775553553037     65.69277996486429    101.35682556987059
  H   63.56220458746553     65.10444600474712    100.85410728495226
  In  59.00663452173917     68.05185369137575    101.87019558470742
  Ga  52.87681524252044     66.13598939639081    104.54695879303608
  Ga  54.83663202987011     67.92291562567685    104.64750511426087
  Ga  54.16622505693771     66.81188715686834    102.33928164181707
  Ga  55.37339963620176     65.38231917678745    104.18881555609369
  Ga  57.66592843641957     66.11649947820834    103.24308627561234
  Fe  57.05942062755997     68.71942703202018    103.65390027047381
  Ga  56.46427293910171     67.55265302281343    101.37926717187760
  S   54.54865799253047     66.30008993218011    106.13398316547951
  S   52.84264583287184     68.16376896462495    103.61362098000846
  S   53.59539383784908     64.72616382473385    102.88328936604063
  S   59.01140121103830     67.71194640453072    104.16190228513686
  S   57.27708116627264     69.65747534274912    101.61432975250800
  S   58.08867153480255     66.08328746272143    101.02179718872904
  S   55.95408142662233     69.72477192211082    105.12361316630374
  S   57.24794627187716     64.14359477116426    104.23986434375443
  S   54.60459157051189     67.29587679153788    100.21226647469111
  C   55.92852696064429     67.05099466606710    103.24035234785686
  O   60.45037295713880     69.65723954722631    102.21007977018525
  O   59.59661964556391     68.91980774324273     99.89843471579535
  O   60.23667913697624     70.80567606081802     98.85008247619525
  O   60.53784871083491     71.54000166655659    103.86345495618139
  O   60.98442088082643     73.58703963172154    103.05559354031978
  O   64.67701861458306     68.29526411975036     99.34001427521221
  O   64.81220168442671     69.17069960745668    101.40292524954069
  C   60.74449962939291     70.58155520129249    101.16174349514597
  C   60.12133281065780     70.08390322725974     99.85457053192459
  C   60.11432756845617     71.92125264102617    101.56474557106176
  C   60.59147233737063     72.40474528227837    102.93657484405594
  C   62.27179848922746     70.60155646132762    100.94743234270359
  C   62.73982635925204     69.34812124772955    100.21435778980046
  C   64.20466223221564     68.92459788336024    100.32439208883827
  H   60.39072047061287     70.22592488134789    103.05777979838351
  H   62.19067316190666     68.50061993961278    100.64103800346457
  H   62.46553277276879     69.39111222846230     99.15408874681458
  H   62.55351854249596     71.50968809915277    100.39881449747465
  H   62.73339303049904     70.63627694705012    101.93693780909976
  H   59.03465787715626     71.70223146524289    101.66082100042057
  H   60.28890381758245     72.67245362921389    100.78679290664346
  H   49.27704872110492     64.15052000660529    105.18946017228983
  H   60.77129077994983     65.44656808111451     99.02831649445406
