# Supplementary material for: Understanding the Electronic Structure Basis for N2 Binding to FeMoco: A Systematic Quantum Mechanics/Molecular Mechanics Investigation
Source: Inorg Chem. 2023 Mar 29;62(14):5357–75. doi: 10.1021/acs.inorgchem.2c03967 (PMC10091479; doi:10.1021/acs.inorgchem.2c03967)
Supplement: Supplementary file 2 — ic2c03967_si_002.zip [file ic2c03967_si_002.zip › xyz/diamagnetically substituted/Fe(II)/DS_nonN2_Fe(II)_S1.xyz]

56
Coordinates from ORCA-job InGa-Fe6-noligand_Fe_II_mult3_R2SCAN
  C   49.86450512519229     64.98604173950065    104.80880492735930
  H   50.29114313653510     64.65818925621554    103.85389734771039
  H   49.18853312864845     65.82389512140756    104.61086747137179
  S   51.23817519145813     65.46216373563935    105.94214154284521
  C   61.19066194520306     66.35352633743372     99.46380996610348
  H   62.05476738321835     66.68712269879865     98.88941956403688
  H   60.44545558018318     67.14985903614226     99.39587260151588
  N   61.01772706656470     66.91344793351043    101.92310982113474
  C   61.63136888131393     66.23140710787216    100.88450623199830
  C   61.82127115789302     66.80379461545310    102.98638890641823
  H   61.68371896244852     67.24859914020293    103.97015782368726
  N   62.90477407592439     66.06126439807547    102.67568659122544
  H   63.72016445973796     65.88310732073091    103.28314295606394
  C   62.80775553913380     65.69277996966058    101.35682556913790
  H   63.56220458760667     65.10444600233569    100.85410728441128
  In  59.00663456085735     68.05185380007664    101.87019548488500
  Ga  52.87681520541818     66.13598945831814    104.54695870987165
  Ga  54.83663190913369     67.92291555254471    104.64750541880127
  Ga  54.16622509756520     66.81188716115562    102.33928162050658
  Ga  55.37339963463396     65.38231915796791    104.18881551331948
  Ga  57.66592855811133     66.11649937224219    103.24308631719968
  Fe  57.06146395430996     68.69471128895842    103.67642590366563
  Ga  56.46427298718661     67.55265298791211    101.37926704131752
  S   54.54865802175752     66.30008996414229    106.13398313582049
  S   52.84264585417543     68.16376896981522    103.61362096482546
  S   53.59539383566882     64.72616381666238    102.88328936796280
  S   59.01140125858436     67.71194636981885    104.16190233890566
  S   57.27708116540426     69.65747537295404    101.61432969264503
  S   58.08867151045706     66.08328747650162    101.02179720179271
  S   55.95408138296094     69.72477198525533    105.12361313394483
  S   57.24794626242310     64.14359478756306    104.23986434069433
  S   54.60459155068352     67.29587680123285    100.21226647267601
  C   55.92852688966797     67.05099462995133    103.24035242263534
  O   60.45037295219877     69.65723954748660    102.21007977828424
  O   59.59661963350809     68.91980773836453     99.89843474000853
  O   60.23667914126535     70.80567606130857     98.85008247356680
  O   60.53784871072902     71.54000166649492    103.86345495610050
  O   60.98442088045186     73.58703963179708    103.05559354046608
  O   64.67701861448818     68.29526411964592     99.34001427529816
  O   64.81220168438392     69.17069960753304    101.40292524952508
  C   60.74449962433807     70.58155519592252    101.16174349629365
  C   60.12133280772925     70.08390321996831     99.85457053433186
  C   60.11432756870440     71.92125263971731    101.56474557034491
  C   60.59147233796547     72.40474528229326    102.93657484472051
  C   62.27179848870107     70.60155646018113    100.94743234240029
  C   62.73982636010816     69.34812124772517    100.21435778982352
  C   64.20466223230594     68.92459788332773    100.32439208873446
  H   60.39072047045423     70.22592488038467    103.05777979749229
  H   62.19067316167923     68.50061993995102    100.64103800325100
  H   62.46553277273885     69.39111222851088     99.15408874670923
  H   62.55351854348355     71.50968809992490    100.39881449759334
  H   62.73339303066680     70.63627694725443    101.93693780920785
  H   59.03465787846464     71.70223146538272    101.66082099974037
  H   60.28890381771544     72.67245363001915    100.78679290678322
  H   49.27704871954010     64.15052000484515    105.18946017095273
  H   60.77129077999043     65.44656808187470     99.02831649522537
