# Supplementary material for: Understanding the Electronic Structure Basis for N2 Binding to FeMoco: A Systematic Quantum Mechanics/Molecular Mechanics Investigation
Source: Inorg Chem. 2023 Mar 29;62(14):5357–75. doi: 10.1021/acs.inorgchem.2c03967 (PMC10091479; doi:10.1021/acs.inorgchem.2c03967)
Supplement: Supplementary file 2 — ic2c03967_si_002.zip [file ic2c03967_si_002.zip › xyz/diamagnetically substituted/Fe(II)/DS_N2_Fe(II)_S1.xyz]

58
Coordinates from ORCA-job InGa-Fe6-N2_Fe_II_mult3_R2SCAN
  C   49.86450511659407     64.98604173788023    104.80880492496250
  H   50.29114313704094     64.65818925767684    103.85389734918373
  H   49.18853312746918     65.82389512220763    104.61086747152979
  S   51.23817516734761     65.46216376985755    105.94214150759817
  C   61.19066194825534     66.35352634326419     99.46380996499849
  H   62.05476738401259     66.68712269874391     98.88941955939089
  H   60.44545558100189     67.14985903626257     99.39587260165793
  N   61.01772700930728     66.91344780694494    101.92310937204424
  C   61.63136887160595     66.23140708427768    100.88450625262338
  C   61.82127116476684     66.80379464350199    102.98638891228615
  H   61.68371895829360     67.24859913939827    103.97015782685935
  N   62.90477407339658     66.06126440290269    102.67568658534049
  H   63.72016445959092     65.88310731880148    103.28314295772640
  C   62.80775554344743     65.69277997590250    101.35682556424274
  H   63.56220458674713     65.10444600333591    100.85410728528325
  In  59.00663486371938     68.05185416398432    101.87019684033430
  Ga  52.87681533778037     66.13598927781747    104.54695889904541
  Ga  54.83663192122398     67.92291570003420    104.64750499259645
  Ga  54.16622506021447     66.81188730061019    102.33928165008950
  Ga  55.37339967357333     65.38231921729945    104.18881559441583
  Ga  57.66592837990704     66.11649944511464    103.24308619256273
  Fe  57.39559533548602     69.28113076187309    103.75088015782195
  Ga  56.46427294383011     67.55265279664252    101.37926698528842
  S   54.54865800181717     66.30008992610715    106.13398314207558
  S   52.84264586663335     68.16376897193423    103.61362097093028
  S   53.59539384435898     64.72616382612965    102.88328934493229
  S   59.01140115480275     67.71194644322307    104.16190213150077
  S   57.27708113145879     69.65747531625230    101.61432940180843
  S   58.08867151114131     66.08328739674658    101.02179712225707
  S   55.95408151331422     69.72477182925039    105.12361316673358
  S   57.24794629046303     64.14359476160769    104.23986434712972
  S   54.60459156145841     67.29587680282819    100.21226647001536
  C   55.92852674826307     67.05099460019981    103.24035249438172
  O   60.45037293975651     69.65723950151184    102.21007972981907
  O   59.59661964693149     68.91980773844556     99.89843465237914
  O   60.23667914150368     70.80567606036051     98.85008247431139
  O   60.53784871080137     71.54000166654257    103.86345495598216
  O   60.98442088068177     73.58703963182117    103.05559354036194
  O   64.67701861451616     68.29526411961380     99.34001428056277
  O   64.81220168445179     69.17069960757979    101.40292524948592
  C   60.74449963488919     70.58155520095086    101.16174350501396
  C   60.12133279430396     70.08390323001981     99.85457054262146
  C   60.11432756647142     71.92125264063890    101.56474557091403
  C   60.59147233770442     72.40474528247435    102.93657484475541
  C   62.27179848797211     70.60155646012063    100.94743234306709
  C   62.73982635961845     69.34812124796552    100.21435778950141
  C   64.20466223231081     68.92459788329870    100.32439208876573
  H   60.39072045637981     70.22592488055987    103.05777979834238
  H   62.19067316182381     68.50061993975682    100.64103800354552
  H   62.46553277279087     69.39111222844761     99.15408874688012
  H   62.55351854360917     71.50968809987654    100.39881449770242
  H   62.73339303111413     70.63627694743204    101.93693780916979
  H   59.03465787862471     71.70223146550771    101.66082099937226
  H   60.28890381792120     72.67245362981070    100.78679290651034
  H   49.27704872032088     64.15052000579263    105.18946017177169
  H   60.77129078061038     65.44656808232246     99.02831649643342
  N   57.90163728724309     70.94791017557547    104.05038575671200
  N   57.91030055839251     72.05866975382182    104.23095107943554
