# Supplementary material for: Understanding the Electronic Structure Basis for N2 Binding to FeMoco: A Systematic Quantum Mechanics/Molecular Mechanics Investigation
Source: Inorg Chem. 2023 Mar 29;62(14):5357–75. doi: 10.1021/acs.inorgchem.2c03967 (PMC10091479; doi:10.1021/acs.inorgchem.2c03967)
Supplement: Supplementary file 2 — ic2c03967_si_002.zip [file ic2c03967_si_002.zip › xyz/diamagnetically substituted/Fe(II)/DS_nonN2_Fe(II)_S2.xyz]

56
Coordinates from ORCA-job InGa-Fe6-noligand_Fe_II_mult5_R2SCAN
  C   49.86450512389651     64.98604173738602    104.80880492503370
  H   50.29114313627596     64.65818925929347    103.85389734771003
  H   49.18853312610536     65.82389512222274    104.61086747261245
  S   51.23817514425123     65.46216381317338    105.94214151535294
  C   61.19066195269486     66.35352634604678     99.46380996215370
  H   62.05476738278261     66.68712269987827     98.88941956512870
  H   60.44545557895297     67.14985903387095     99.39587260247562
  N   61.01772706233802     66.91344799380639    101.92310974874036
  C   61.63136886573632     66.23140707468298    100.88450622992698
  C   61.82127114431326     66.80379459481006    102.98638890503700
  H   61.68371896359283     67.24859914525939    103.97015782075557
  N   62.90477407697730     66.06126440212647    102.67568658903384
  H   63.72016446035558     65.88310732023979    103.28314295762836
  C   62.80775554194167     65.69277997511938    101.35682556707521
  H   63.56220458635980     65.10444600176122    100.85410728606857
  In  59.00663476330053     68.05185358295695    101.87019578362384
  Ga  52.87681542178803     66.13598917851616    104.54695895671846
  Ga  54.83663156015592     67.92291596598987    104.64750489627163
  Ga  54.16622512447181     66.81188719020456    102.33928166270796
  Ga  55.37339961963850     65.38231908121227    104.18881547238568
  Ga  57.66592858089341     66.11649954742967    103.24308628365849
  Fe  57.05257298874043     68.75622667648807    103.64452781584004
  Ga  56.46427284747328     67.55265302766360    101.37926701396970
  S   54.54865801541715     66.30008989799012    106.13398316762888
  S   52.84264591683544     68.16376897371337    103.61362100665340
  S   53.59539382645022     64.72616383037786    102.88328935454173
  S   59.01140124369668     67.71194637212658    104.16190229407729
  S   57.27708112731415     69.65747538156857    101.61432965742883
  S   58.08867151393466     66.08328747137627    101.02179718985160
  S   55.95408149049027     69.72477183606409    105.12361324570500
  S   57.24794626355981     64.14359474686000    104.23986434463690
  S   54.60459157909278     67.29587679924440    100.21226648311412
  C   55.92852689285410     67.05099464080637    103.24035250436648
  O   60.45037293479668     69.65723955469734    102.21007977055505
  O   59.59661962555777     68.91980775426737     99.89843471732061
  O   60.23667914562482     70.80567605911396     98.85008247301820
  O   60.53784871087203     71.54000166648738    103.86345495611779
  O   60.98442088048520     73.58703963177227    103.05559354037942
  O   64.67701861453631     68.29526411967055     99.34001427522485
  O   64.81220168441436     69.17069960755526    101.40292524947634
  C   60.74449962191964     70.58155519723387    101.16174349500299
  C   60.12133279867918     70.08390322914364     99.85457053291151
  C   60.11432757162160     71.92125264197061    101.56474557245495
  C   60.59147233751168     72.40474528214895    102.93657484450677
  C   62.27179848869877     70.60155646084498    100.94743234254764
  C   62.73982635979468     69.34812124788687    100.21435778970337
  C   64.20466223231080     68.92459788322844    100.32439208884702
  H   60.39072047171223     70.22592488010629    103.05777979848503
  H   62.19067316178348     68.50061993975727    100.64103800341242
  H   62.46553277276684     69.39111222845803     99.15408874682960
  H   62.55351854339928     71.50968809969538    100.39881449766433
  H   62.73339303088372     70.63627694721835    101.93693780922389
  H   59.03465787811552     71.70223146513166    101.66082099975145
  H   60.28890381768218     72.67245362959743    100.78679290667250
  H   49.27704872023631     64.15052000587700    105.18946017151575
  H   60.77129078001761     65.44656808136621     99.02831649598325
