# Supplementary material for: Understanding the Electronic Structure Basis for N2 Binding to FeMoco: A Systematic Quantum Mechanics/Molecular Mechanics Investigation
Source: Inorg Chem. 2023 Mar 29;62(14):5357–75. doi: 10.1021/acs.inorgchem.2c03967 (PMC10091479; doi:10.1021/acs.inorgchem.2c03967)
Supplement: Supplementary file 2 — ic2c03967_si_002.zip [file ic2c03967_si_002.zip › xyz/diamagnetically substituted/Fe(II)/DS_N2_Fe(II)_S0.xyz]

58
Coordinates from ORCA-job InGa-Fe6-N2_Fe_II_mult1_R2SCAN
  C   49.86450512096570     64.98604172970916    104.80880492441256
  H   50.29114313684872     64.65818926247715    103.85389734960404
  H   49.18853312746010     65.82389512262091    104.61086747600018
  S   51.23817513723971     65.46216384103352    105.94214150850034
  C   61.19066194030142     66.35352633131662     99.46380996625601
  H   62.05476738459147     66.68712269979014     98.88941956008146
  H   60.44545558342912     67.14985903758689     99.39587260151650
  N   61.01772708147475     66.91344791168818    101.92310958952839
  C   61.63136889432873     66.23140711044884    100.88450623039050
  C   61.82127115572094     66.80379462764505    102.98638890558794
  H   61.68371895879802     67.24859914260524    103.97015782294616
  N   62.90477406786879     66.06126439369467    102.67568659263740
  H   63.72016446171067     65.88310732386182    103.28314295637979
  C   62.80775553396977     65.69277995943278    101.35682557222826
  H   63.56220459004503     65.10444600904320    100.85410728401072
  In  59.00663452681819     68.05185377383268    101.87019639019064
  Ga  52.87681542883742     66.13598903220539    104.54695898945424
  Ga  54.83663184855781     67.92291589638342    104.64750468804071
  Ga  54.16622504786452     66.81188738255655    102.33928170238488
  Ga  55.37339962123028     65.38231918720169    104.18881556818147
  Ga  57.66592844018531     66.11649952905255    103.24308617858048
  Fe  57.36114341603619     69.19191341918025    103.75050457180149
  Ga  56.46427297409400     67.55265285581595    101.37926702639051
  S   54.54865798374949     66.30008989601974    106.13398317605105
  S   52.84264587105438     68.16376897766901    103.61362098904161
  S   53.59539383587798     64.72616382708144    102.88328935465735
  S   59.01140119258097     67.71194643823223    104.16190217533997
  S   57.27708116525988     69.65747533434939    101.61432957996406
  S   58.08867153764002     66.08328744464988    101.02179715321677
  S   55.95408152247055     69.72477180616158    105.12361327346619
  S   57.24794627915951     64.14359475469175    104.23986434757249
  S   54.60459157065657     67.29587678789694    100.21226647047354
  C   55.92852685172451     67.05099462264597    103.24035247878628
  O   60.45037297713878     69.65723953919607    102.21007974543218
  O   59.59661965763527     68.91980776147267     99.89843465899961
  O   60.23667913719284     70.80567606040970     98.85008247558667
  O   60.53784871049402     71.54000166661194    103.86345495622014
  O   60.98442088094887     73.58703963164970    103.05559354029722
  O   64.67701861457456     68.29526411970275     99.34001428050506
  O   64.81220168443508     69.17069960748758    101.40292524951873
  C   60.74449963709297     70.58155520534294    101.16174350102918
  C   60.12133280625823     70.08390322723494     99.85457053500532
  C   60.11432756436575     71.92125263991710    101.56474556936659
  C   60.59147233805486     72.40474528248475    102.93657484433135
  C   62.27179848769480     70.60155646083646    100.94743234283342
  C   62.73982635947179     69.34812124763106    100.21435778996889
  C   64.20466223228753     68.92459788333619    100.32439208879740
  H   60.39072046169836     70.22592488168978    103.05777979924937
  H   62.19067316190701     68.50061993967311    100.64103800347891
  H   62.46553277279959     69.39111222846923     99.15408874684366
  H   62.55351854284881     71.50968809916455    100.39881449731440
  H   62.73339303072522     70.63627694712611    101.93693780918687
  H   59.03465787815080     71.70223146541309    101.66082100025270
  H   60.28890381796216     72.67245362933629    100.78679290664935
  H   49.27704872094284     64.15052000631032    105.18946017224987
  H   60.77129078075070     65.44656808240217     99.02831649468831
  N   57.93107660581476     70.82867561300010    104.06194980261026
  N   57.96724602803290     71.93387803591794    104.25525209798028
