# Supplementary material for: Understanding the Electronic Structure Basis for N2 Binding to FeMoco: A Systematic Quantum Mechanics/Molecular Mechanics Investigation
Source: Inorg Chem. 2023 Mar 29;62(14):5357–75. doi: 10.1021/acs.inorgchem.2c03967 (PMC10091479; doi:10.1021/acs.inorgchem.2c03967)
Supplement: Supplementary file 2 — ic2c03967_si_002.zip [file ic2c03967_si_002.zip › xyz/E2/nonhyd/E2_nonhyd_N2@Fe2_BS147_Ms0.5_QM-VI.xyz]

192
symmetry c1
C       53.429722000     72.870932000    103.499950000
H       53.138945000     73.632377000    104.237570000
C       52.496293000     71.660390000    103.675167000
H       52.495397000     71.375518000    104.731802000
H       51.447978000     71.821770000    103.394982000
H       52.863583000     70.788633000    103.122502000
C       54.867901000     72.449600000    103.789804000
H       55.574324000     73.286052000    103.784219000
H       54.928388000     71.990071000    104.779830000
H       55.223682000     71.692966000    103.076953000
C       56.162510000     71.544330000     98.663366000
H       57.040948000     71.537832000     99.326109000
H       55.705704000     72.537826000     98.737062000
N       55.226576000     70.556565000     99.183105000
H       55.657432000     69.732741000     99.608609000
C       53.998927000     70.843974000     99.619939000
N       53.274575000     71.822098000     99.052085000
H       53.642899000     72.318193000     98.245616000
H       52.525142000     72.269600000     99.586327000
N       53.475514000     70.145970000    100.634068000
H       54.041562000     69.505494000    101.184327000
H       52.475794000     70.121479000    100.801307000
C       59.076288000     72.906214000    107.320295000
H       58.784727000     72.654077000    106.292637000
H       59.296453000     73.984145000    107.356186000
C       60.324348000     72.133501000    107.716553000
O       60.728635000     72.074555000    108.893689000
N       60.976618000     71.544759000    106.704336000
H       60.653335000     71.641772000    105.743327000
H       61.765190000     70.891354000    106.900212000
C       51.107666000     72.276525000    109.328701000
H       50.911866000     72.013053000    110.376195000
H       50.301646000     71.810207000    108.741557000
N       52.716710000     70.460197000    109.686820000
C       52.427891000     71.645463000    109.041221000
C       53.908683000     70.094284000    109.255388000
H       54.450787000     69.201136000    109.541481000
N       54.427703000     71.011536000    108.402449000
H       55.253576000     70.870677000    107.830391000
C       53.483315000     71.994907000    108.224114000
H       53.615672000     72.815424000    107.530951000
C       49.812829000     65.029526000    104.773199000
H       50.170218000     64.720086000    103.784463000
H       49.132560000     65.879068000    104.645044000
S       51.257425000     65.485717000    105.817391000
C       50.469751000     69.073524000    106.419432000
H       50.245921000     70.112795000    106.141421000
H       51.567800000     68.965813000    106.407783000
O       49.853505000     68.211182000    105.495875000
H       50.379756000     67.382412000    105.501091000
C       61.278940000     63.916264000    106.268153000
O       61.741014000     64.122858000    107.387796000
N       60.101030000     64.454867000    105.913085000
H       59.662479000     64.223096000    105.042165000
C       59.400173000     65.481542000    106.666677000
H       60.117363000     66.169497000    107.086931000
H       58.731527000     65.960598000    105.977280000
C       58.522926000     64.995636000    107.772392000
O       58.957449000     64.889099000    108.918528000
N       57.225836000     64.790201000    107.457049000
H       56.949585000     64.904726000    106.496731000
C       56.176720000     64.530243000    108.435410000
H       56.640082000     64.324100000    109.385774000
H       55.561810000     65.413080000    108.482607000
C       56.649406000     62.050350000    101.092626000
H       57.099456000     62.884962000    101.654752000
H       57.451749000     61.513690000    100.562005000
N       55.671711000     62.535560000    100.133998000
H       54.660453000     62.400793000    100.304053000
C       55.982099000     63.230635000     99.043865000
N       57.249766000     63.490477000     98.727023000
H       58.023155000     63.084518000     99.247699000
H       57.506872000     64.053730000     97.921443000
N       54.975020000     63.704592000     98.269595000
H       54.040902000     63.364680000     98.487984000
H       55.138217000     63.786520000     97.272180000
C       63.019613000     67.375139000    107.941812000
H       64.033374000     67.476647000    108.362237000
H       62.934766000     66.383515000    107.487238000
C       62.853016000     68.495701000    106.895692000
O       62.855670000     69.672289000    107.342105000
O       62.753777000     68.182081000    105.673362000
C       58.791592000     69.124573000    111.491730000
H       58.086770000     69.680063000    112.119497000
H       59.703778000     69.731863000    111.413494000
C       58.276409000     68.878741000    110.093290000
C       57.004004000     68.335548000    109.853652000
H       56.347951000     68.104990000    110.695186000
C       56.584728000     68.061239000    108.548393000
H       55.602985000     67.627841000    108.351071000
C       57.427522000     68.321135000    107.466360000
H       57.092481000     68.096673000    106.454281000
C       59.100714000     69.174827000    108.993550000
H       60.069894000     69.652860000    109.149533000
C       58.686036000     68.886802000    107.690696000
H       59.344850000     69.112580000    106.852426000
C       61.184053000     66.281434000     99.443492000
H       62.043637000     66.600834000     98.855897000
H       60.441667000     67.079929000     99.368781000
N       61.019804000     66.887117000    101.884566000
C       61.636012000     66.189333000    100.860515000
C       61.820953000     66.797414000    102.950538000
H       61.673445000     67.249062000    103.929974000
N       62.908634000     66.055052000    102.653122000
H       63.723097000     65.891107000    103.265723000
C       62.814767000     65.663855000    101.340361000
H       63.570409000     65.069268000    100.847325000
Mo      59.001982000     68.004777000    101.805019000
Fe      52.922624000     65.905358000    104.355069000
Fe      54.841187000     67.725135000    104.377083000
Fe      54.247992000     66.408922000    102.135138000
Fe      55.455853000     65.209400000    104.113292000
Fe      57.751100000     66.072061000    103.189001000
Fe      57.058735000     68.659093000    103.577077000
Fe      56.457280000     67.424354000    101.356282000
S       54.543453000     66.164682000    105.978513000
S       52.909420000     67.838042000    103.211956000
S       53.727135000     64.381361000    102.822185000
S       59.035556000     67.701521000    104.089343000
S       57.185382000     69.518722000    101.502156000
S       58.121318000     66.028247000    100.951914000
S       57.305734000     70.542398000    104.850706000
S       57.366922000     64.082216000    104.235629000
S       54.691095000     67.010649000     99.944017000
C       55.938612000     66.857441000    103.106639000
O       60.398506000     69.648729000    102.136611000
O       59.591713000     68.897760000     99.826744000
O       60.252645000     70.771262000     98.769929000
O       60.506177000     71.527503000    103.770639000
O       61.053122000     73.551841000    102.985127000
O       64.692318000     68.286069000     99.339208000
O       64.786706000     69.115986000    101.423244000
C       60.724588000     70.567095000    101.091291000
C       60.120435000     70.062153000     99.781297000
C       60.124574000     71.927566000    101.469659000
C       60.602979000     72.394822000    102.842919000
C       62.257037000     70.566475000    100.904283000
C       62.731074000     69.298002000    100.204883000
C       64.197343000     68.887493000    100.329563000
H       60.335156000     70.216966000    102.982693000
H       62.179893000     68.462869000    100.651871000
H       62.462456000     69.315683000     99.142295000
H       62.554617000     71.461683000    100.342029000
H       62.702968000     70.618638000    101.900787000
H       59.033507000     71.795837000    101.520590000
H       60.338086000     72.670500000    100.696594000
O       58.923045000     68.953972000     95.385716000
H       58.517925000     68.538928000     96.183997000
H       59.799250000     69.186068000     95.745506000
O       58.088645000     68.029902000     97.793186000
H       57.649070000     67.313892000     98.265357000
H       58.627609000     68.413798000     98.519839000
O       51.706185000     65.376160000     99.479325000
H       51.924057000     64.994501000     98.598496000
H       52.551379000     65.765058000     99.750606000
O       51.840675000     69.991250000    112.324264000
H       52.719435000     70.349137000    112.554644000
H       51.901836000     70.052808000    111.339511000
O       61.309067000     69.956717000     96.468452000
H       61.277842000     70.829665000     96.034611000
H       60.879660000     70.167030000     97.331254000
O       52.952577000     62.228009000    100.114146000
H       52.506514000     61.646781000     99.453785000
H       52.179563000     62.623533000    100.561959000
O       64.944938000     68.504167000    104.138721000
H       64.128478000     68.457694000    104.688806000
H       64.577842000     68.744685000    103.265268000
O       59.772905000     75.511980000    101.708295000
H       58.923527000     75.027034000    101.783314000
H       60.325887000     74.891935000    102.236600000
O       57.629378000     73.850631000    102.222701000
H       57.453733000     72.948338000    102.529894000
H       57.149838000     74.368284000    102.898731000
O       62.859043000     70.446209000    104.307072000
H       61.940898000     70.764301000    104.195048000
H       62.701293000     69.627632000    104.844288000
H       58.631309000     70.436999000    105.034843000
H       55.008131000     65.794284000     99.442431000
N       54.474013000     69.178997000    105.343734000
N       54.115308000     70.077255000    105.907189000
H       53.414990000     73.354116000    102.523008000
H       56.504904000     71.384141000     97.641013000
H       58.229710000     72.717360000    107.980401000
H       51.042993000     73.353186000    109.171482000
H       49.249490000     64.186845000    105.173995000
H       50.158478000     68.912883000    107.451616000
H       61.824128000     63.300449000    105.552862000
H       55.496707000     63.701122000    108.239857000
H       56.196664000     61.364132000    101.808328000
H       62.315710000     67.483126000    108.767015000
H       59.101387000     68.221846000    112.018238000
H       60.758818000     65.363820000     99.036969000
