# Supplementary material for: Understanding the Electronic Structure Basis for N2 Binding to FeMoco: A Systematic Quantum Mechanics/Molecular Mechanics Investigation
Source: Inorg Chem. 2023 Mar 29;62(14):5357–75. doi: 10.1021/acs.inorgchem.2c03967 (PMC10091479; doi:10.1021/acs.inorgchem.2c03967)
Supplement: Supplementary file 2 — ic2c03967_si_002.zip [file ic2c03967_si_002.zip › xyz/E2/nonhyd/E2_nonhyd_N2@Fe6_BS235_Ms1.5_QM-VI.xyz]

192
symmetry c1
C       53.516310000     72.907094000    103.506434000
H       53.212435000     73.666238000    104.240382000
C       52.653926000     71.655625000    103.721085000
H       52.793518000     71.296133000    104.747781000
H       51.576297000     71.806130000    103.579282000
H       52.969094000     70.834114000    103.070637000
C       54.986708000     72.570337000    103.736762000
H       55.643895000     73.433082000    103.626605000
H       55.131314000     72.175886000    104.746364000
H       55.330166000     71.783801000    103.051523000
C       56.155391000     71.550749000     98.654765000
H       57.031997000     71.545553000     99.320066000
H       55.697477000     72.543771000     98.725111000
N       55.221375000     70.561813000     99.175437000
H       55.658954000     69.744729000     99.608623000
C       53.998039000     70.849740000     99.621054000
N       53.267762000     71.825808000     99.057372000
H       53.632151000     72.326145000     98.251906000
H       52.516584000     72.265064000     99.595809000
N       53.483335000     70.157541000    100.644639000
H       54.049996000     69.500558000    101.174510000
H       52.482457000     70.116881000    100.803382000
C       59.070084000     72.913526000    107.304798000
H       58.786741000     72.662870000    106.275217000
H       59.275933000     73.994065000    107.341165000
C       60.328647000     72.156947000    107.699869000
O       60.735039000     72.111627000    108.877148000
N       60.983990000     71.566772000    106.691026000
H       60.659498000     71.645389000    105.729029000
H       61.767261000     70.908892000    106.892230000
C       51.047964000     72.292555000    109.455656000
H       51.080842000     72.116705000    110.537624000
H       50.124747000     71.825117000    109.076997000
N       52.705263000     70.483874000    109.626330000
C       52.227828000     71.568670000    108.923225000
C       53.650594000     69.957552000    108.864824000
H       54.244063000     69.076358000    109.086228000
N       53.813966000     70.664362000    107.723412000
H       54.375480000     70.368980000    106.908957000
C       52.909133000     71.694270000    107.730970000
H       52.826366000     72.409953000    106.920262000
C       49.817131000     65.031153000    104.791460000
H       50.189298000     64.726164000    103.807085000
H       49.138112000     65.880557000    104.658003000
S       51.246808000     65.480436000    105.860753000
C       50.456361000     69.081363000    106.412439000
H       50.220378000     70.115470000    106.126078000
H       51.556419000     68.984852000    106.397928000
O       49.848958000     68.202158000    105.500047000
H       50.377907000     67.375188000    105.520768000
C       61.292963000     63.892641000    106.253743000
O       61.755542000     64.111167000    107.371433000
N       60.110053000     64.415237000    105.896764000
H       59.676683000     64.178787000    105.024863000
C       59.401211000     65.434565000    106.648128000
H       60.111468000     66.137339000    107.056632000
H       58.721025000     65.894867000    105.957573000
C       58.542535000     64.943329000    107.765998000
O       58.995498000     64.831125000    108.903890000
N       57.239647000     64.744030000    107.473436000
H       56.943170000     64.873190000    106.521094000
C       56.210491000     64.464409000    108.467908000
H       56.687930000     64.237270000    109.406724000
H       55.597174000     65.346140000    108.547735000
C       56.649129000     62.041301000    101.081394000
H       57.114525000     62.872950000    101.634881000
H       57.440108000     61.494299000    100.544054000
N       55.665785000     62.534026000    100.132657000
H       54.655394000     62.397238000    100.306262000
C       55.973741000     63.232044000     99.043098000
N       57.242256000     63.490847000     98.726640000
H       58.014051000     63.082443000     99.247180000
H       57.500978000     64.052241000     97.920389000
N       54.967532000     63.705914000     98.270636000
H       54.032264000     63.365757000     98.481272000
H       55.134155000     63.808671000     97.276199000
C       63.037939000     67.367183000    107.956241000
H       64.047514000     67.486411000    108.382022000
H       62.971239000     66.373109000    107.503769000
C       62.856917000     68.482909000    106.906949000
O       62.821317000     69.659445000    107.353231000
O       62.782980000     68.165348000    105.684264000
C       58.806802000     69.143198000    111.493319000
H       58.074312000     69.683721000    112.101798000
H       59.718285000     69.754827000    111.459738000
C       58.353103000     68.905772000    110.072834000
C       57.108851000     68.318696000    109.782812000
H       56.414718000     68.090373000    110.593676000
C       56.777417000     67.984091000    108.470231000
H       55.824036000     67.511341000    108.230654000
C       57.684528000     68.222878000    107.432453000
H       57.447667000     67.881860000    106.424235000
C       59.215073000     69.226188000    109.010626000
H       60.154412000     69.747618000    109.203038000
C       58.892359000     68.873210000    107.695040000
H       59.590367000     69.093462000    106.886322000
C       61.183824000     66.265183000     99.458655000
H       62.047121000     66.582887000     98.875627000
H       60.445114000     67.066674000     99.380973000
N       61.011237000     66.867629000    101.901445000
C       61.629826000     66.170432000    100.877707000
C       61.810063000     66.776375000    102.969089000
H       61.661223000     67.227938000    103.948093000
N       62.898908000     66.034493000    102.673244000
H       63.710197000     65.863740000    103.287044000
C       62.807745000     65.645020000    101.359850000
H       63.566537000     65.053606000    100.867614000
Mo      58.996862000     67.988661000    101.809119000
Fe      52.922671000     65.942039000    104.422974000
Fe      54.901477000     67.664959000    104.554501000
Fe      54.254462000     66.564147000    102.269304000
Fe      55.438230000     65.192375000    104.115626000
Fe      57.726054000     66.052651000    103.211622000
Fe      57.109118000     68.797931000    103.586914000
Fe      56.472186000     67.369266000    101.393084000
S       54.571549000     66.089780000    106.045296000
S       52.954444000     67.960738000    103.442659000
S       53.675284000     64.494846000    102.798436000
S       59.012487000     67.681775000    104.100848000
S       57.171402000     69.489171000    101.440438000
S       58.135258000     65.984203000    100.992143000
S       55.388732000     69.645720000    105.282919000
S       57.358143000     64.065379000    104.217607000
S       54.614548000     67.029836000    100.043412000
C       55.959752000     66.913206000    103.186547000
O       60.396111000     69.639477000    102.128420000
O       59.602289000     68.874392000     99.825362000
O       60.249519000     70.750145000     98.761844000
O       60.664152000     71.521468000    103.736558000
O       61.082444000     73.572641000    102.952499000
O       64.699092000     68.272041000     99.328119000
O       64.796243000     69.103317000    101.411354000
C       60.731955000     70.551228000    101.079862000
C       60.122298000     70.042550000     99.774833000
C       60.162167000     71.923753000    101.456683000
C       60.682646000     72.397029000    102.813517000
C       62.263918000     70.538341000    100.890492000
C       62.733175000     69.262889000    100.204524000
C       64.203129000     68.867455000    100.321378000
H       60.410787000     70.204246000    102.977202000
H       62.189602000     68.432845000    100.669492000
H       62.454929000     69.264852000     99.144190000
H       62.563759000     71.426891000    100.318355000
H       62.711835000     70.599738000    101.885951000
H       59.068622000     71.818330000    101.526470000
H       60.370965000     72.656353000    100.672423000
O       58.925374000     68.952890000     95.378243000
H       58.520729000     68.539898000     96.177813000
H       59.802431000     69.184411000     95.736247000
O       58.085873000     68.033334000     97.786009000
H       57.613161000     67.340290000     98.259900000
H       58.629781000     68.405819000     98.514948000
O       51.688848000     65.362369000     99.494047000
H       51.920224000     64.985688000     98.614731000
H       52.534430000     65.732060000     99.791574000
O       51.867407000     70.004413000    112.278536000
H       52.743965000     70.340393000    112.547470000
H       51.967062000     70.091605000    111.298103000
O       61.313241000     69.951427000     96.459916000
H       61.281578000     70.826746000     96.030868000
H       60.881120000     70.156211000     97.322710000
O       52.947780000     62.214344000    100.137047000
H       52.502208000     61.640695000     99.469943000
H       52.174876000     62.614881000    100.580505000
O       64.963641000     68.425153000    104.123768000
H       64.154986000     68.399472000    104.686207000
H       64.592734000     68.704244000    103.263868000
O       59.847090000     75.550573000    101.666269000
H       58.987359000     75.082509000    101.750222000
H       60.387781000     74.920348000    102.195446000
O       57.721121000     73.978633000    102.225640000
H       57.746049000     73.125466000    102.691954000
H       57.177726000     74.496653000    102.849885000
O       62.963189000     70.409554000    104.301774000
H       62.054369000     70.750190000    104.171825000
H       62.775507000     69.604095000    104.849245000
H       56.400399000     69.593471000    106.180137000
H       54.951946000     65.808446000     99.569304000
N       57.745505000     70.560951000    104.058906000
N       57.907687000     71.666613000    104.059896000
H       53.449017000     73.373870000    102.523738000
H       56.499785000     71.388278000     97.633444000
H       58.225109000     72.715878000    107.964384000
H       51.013436000     73.357268000    109.224803000
H       49.250303000     64.186229000    105.182499000
H       50.146024000     68.924320000    107.445458000
H       61.840204000     63.277853000    105.539136000
H       55.525969000     63.641107000    108.263687000
H       56.197406000     61.362720000    101.804979000
H       62.326550000     67.468012000    108.775911000
H       59.103656000     68.232839000    112.014111000
H       60.758596000     65.350136000     99.046381000
