# Supplementary material for: Understanding the Electronic Structure Basis for N2 Binding to FeMoco: A Systematic Quantum Mechanics/Molecular Mechanics Investigation
Source: Inorg Chem. 2023 Mar 29;62(14):5357–75. doi: 10.1021/acs.inorgchem.2c03967 (PMC10091479; doi:10.1021/acs.inorgchem.2c03967)
Supplement: Supplementary file 2 — ic2c03967_si_002.zip [file ic2c03967_si_002.zip › xyz/E2/nonhyd/E2_nonhyd_nonN2_BS346_Ms1.5_QM-VI.xyz]

190
symmetry c1
C       53.575470000     72.914355000    103.459898000
H       53.315486000     73.677198000    104.206540000
C       52.684734000     71.686934000    103.683058000
H       52.901471000     71.254045000    104.666593000
H       51.606816000     71.887580000    103.651040000
H       52.900955000     70.900139000    102.956630000
C       55.040189000     72.526573000    103.650242000
H       55.724407000     73.369021000    103.526154000
H       55.196058000     72.143082000    104.661633000
H       55.340678000     71.717215000    102.969016000
C       56.218593000     71.514821000     98.684546000
H       57.116375000     71.479223000     99.319711000
H       55.780827000     72.514840000     98.790629000
N       55.284025000     70.533088000     99.214953000
H       55.709929000     69.722357000     99.673966000
C       54.049817000     70.820400000     99.629339000
N       53.326888000     71.793223000     99.047175000
H       53.700585000     72.293202000     98.245692000
H       52.562702000     72.228128000     99.568271000
N       53.524865000     70.132040000    100.649001000
H       54.100493000     69.469099000    101.169843000
H       52.521871000     70.066005000    100.781810000
C       59.039414000     72.875831000    107.295085000
H       58.752726000     72.578707000    106.277717000
H       59.230441000     73.959702000    107.286494000
C       60.311786000     72.148412000    107.705528000
O       60.717856000     72.122930000    108.883670000
N       60.975993000     71.561761000    106.702593000
H       60.632601000     71.624054000    105.744874000
H       61.765429000     70.911330000    106.906878000
C       51.107083000     72.286389000    109.375429000
H       51.195275000     72.092927000    110.451187000
H       50.169798000     71.818694000    109.033928000
N       52.825010000     70.509165000    109.381599000
C       52.268109000     71.598829000    108.742643000
C       53.725630000     70.025620000    108.541327000
H       54.360734000     69.159851000    108.700973000
N       53.782044000     70.757691000    107.400196000
H       54.371490000     70.547000000    106.588517000
C       52.856422000     71.767917000    107.505254000
H       52.694190000     72.497823000    106.721110000
C       49.818190000     65.047147000    104.806831000
H       50.231580000     64.738588000    103.840269000
H       49.128340000     65.881985000    104.641513000
S       51.202331000     65.538543000    105.915336000
C       50.425340000     69.125154000    106.427417000
H       50.186043000     70.159916000    106.147329000
H       51.525322000     69.028988000    106.403593000
O       49.810332000     68.252419000    105.514079000
H       50.314203000     67.410863000    105.558095000
C       61.281396000     63.867378000    106.227674000
O       61.739066000     64.095580000    107.345897000
N       60.095295000     64.376349000    105.863089000
H       59.668199000     64.139444000    104.988843000
C       59.382575000     65.394381000    106.608836000
H       60.088072000     66.109653000    107.005093000
H       58.694691000     65.838630000    105.915117000
C       58.536949000     64.906286000    107.737853000
O       59.002581000     64.790671000    108.870206000
N       57.230193000     64.717530000    107.460751000
H       56.931956000     64.836113000    106.506973000
C       56.210237000     64.438568000    108.463577000
H       56.693377000     64.199668000    109.396468000
H       55.602092000     65.320981000    108.557682000
C       56.639751000     62.071108000    101.081000000
H       57.099209000     62.907006000    101.633004000
H       57.434279000     61.528439000    100.544361000
N       55.653107000     62.554973000    100.129957000
H       54.644545000     62.403267000    100.299160000
C       55.964234000     63.240119000     99.031500000
N       57.233388000     63.506916000     98.727260000
H       58.001081000     63.138063000     99.281139000
H       57.498867000     64.073999000     97.927168000
N       54.964808000     63.683783000     98.236437000
H       54.029402000     63.333561000     98.422331000
H       55.152636000     63.808607000     97.249123000
C       63.025585000     67.366486000    107.945726000
H       64.036905000     67.479608000    108.368946000
H       62.954566000     66.377701000    107.482087000
C       62.840625000     68.496904000    106.912142000
O       62.817078000     69.667562000    107.375670000
O       62.749592000     68.197271000    105.686803000
C       58.846719000     69.153118000    111.573873000
H       58.123088000     69.687167000    112.198521000
H       59.763698000     69.755968000    111.539617000
C       58.379360000     68.922426000    110.158132000
C       57.140547000     68.317711000    109.883969000
H       56.441620000     68.111120000    110.695990000
C       56.826365000     67.921852000    108.585559000
H       55.880136000     67.429622000    108.362160000
C       57.738651000     68.128812000    107.545900000
H       57.525836000     67.736717000    106.551035000
C       59.237334000     69.228241000    109.088399000
H       60.167716000     69.770264000    109.267173000
C       58.927549000     68.823105000    107.785819000
H       59.620207000     69.030907000    106.969342000
C       61.167966000     66.293147000     99.480198000
H       62.030070000     66.611324000     98.894271000
H       60.423200000     67.090206000     99.408621000
N       60.993541000     66.876974000    101.929006000
C       61.616880000     66.194535000    100.898703000
C       61.794066000     66.781859000    102.993645000
H       61.642547000     67.226215000    103.975431000
N       62.889372000     66.051024000    102.691558000
H       63.708828000     65.897312000    103.299372000
C       62.800225000     65.673784000    101.374153000
H       63.563503000     65.093085000    100.875822000
Mo      58.976545000     68.020767000    101.872694000
Fe      52.891523000     66.109152000    104.542273000
Fe      54.848629000     67.915772000    104.647366000
Fe      54.235220000     66.778435000    102.401425000
Fe      55.416282000     65.372639000    104.239181000
Fe      57.728723000     66.102918000    103.220013000
Fe      57.068747000     68.599564000    103.623169000
Fe      56.440125000     67.508296000    101.432148000
S       54.555136000     66.231223000    106.141333000
S       52.896842000     68.168563000    103.526950000
S       53.597112000     64.677813000    102.978340000
S       59.018146000     67.741080000    104.178170000
S       57.173661000     69.595317000    101.663110000
S       58.050686000     66.080308000    100.981000000
S       56.080943000     69.821914000    105.198528000
S       57.223295000     64.101249000    104.243523000
S       54.673388000     67.021347000    100.164522000
C       55.961142000     67.036195000    103.269311000
O       60.404693000     69.666557000    102.176647000
O       59.546018000     68.912446000     99.878422000
O       60.244443000     70.759923000     98.798432000
O       60.393557000     71.574477000    103.798790000
O       61.034756000     73.565226000    102.990269000
O       64.683021000     68.290962000     99.352985000
O       64.787662000     69.124199000    101.434824000
C       60.721411000     70.572692000    101.119862000
C       60.102795000     70.060435000     99.817291000
C       60.112972000     71.936615000    101.477541000
C       60.553508000     72.418396000    102.858238000
C       62.252351000     70.572378000    100.922465000
C       62.720642000     69.293846000    100.235443000
C       64.190261000     68.890194000    100.346084000
H       60.289396000     70.241571000    103.006857000
H       62.176023000     68.464573000    100.702095000
H       62.438197000     69.296824000     99.176206000
H       62.546509000     71.459393000    100.345765000
H       62.704942000     70.637812000    101.915172000
H       59.022247000     71.793316000    101.502127000
H       60.340056000     72.672815000    100.702088000
O       58.900495000     68.948108000     95.427582000
H       58.496043000     68.532727000     96.226111000
H       59.777843000     69.177883000     95.785839000
O       58.060512000     68.026868000     97.840883000
H       57.630579000     67.306469000     98.316713000
H       58.595829000     68.415956000     98.567639000
O       51.708504000     65.365510000     99.499809000
H       51.941679000     64.986095000     98.621897000
H       52.550478000     65.744002000     99.795890000
O       51.925074000     70.022862000    112.095588000
H       52.790716000     70.346607000    112.408894000
H       52.063862000     70.098266000    111.122125000
O       61.298474000     69.956944000     96.491367000
H       61.267142000     70.830652000     96.059990000
H       60.871349000     70.163900000     97.356463000
O       52.938697000     62.191526000    100.182558000
H       52.506754000     61.625433000     99.500565000
H       52.156382000     62.599357000    100.602606000
O       64.932829000     68.558855000    104.150103000
H       64.111104000     68.496600000    104.690712000
H       64.571056000     68.767616000    103.265766000
O       59.824204000     75.551594000    101.679789000
H       58.972633000     75.064238000    101.672550000
H       60.344132000     74.915733000    102.222912000
O       57.629709000     73.955921000    101.929136000
H       57.311640000     73.049211000    102.036795000
H       57.216570000     74.397901000    102.696580000
O       62.776943000     70.469410000    104.325503000
H       61.852794000     70.764588000    104.211753000
H       62.640547000     69.639288000    104.850391000
H       56.524370000     69.398491000    106.405140000
H       54.900776000     65.758017000     99.716030000
H       53.488204000     73.391502000    102.483775000
H       56.530523000     71.371130000     97.650064000
H       58.201795000     72.691528000    107.967786000
H       51.039913000     73.358276000    109.189294000
H       49.251569000     64.198006000    105.188930000
H       50.123648000     68.961450000    107.461962000
H       61.835578000     63.254178000    105.517063000
H       55.517141000     63.623407000    108.255659000
H       56.192526000     61.390037000    101.805039000
H       62.317335000     67.459208000    108.769063000
H       59.141152000     68.229501000    112.072212000
H       60.743099000     65.376441000     99.071248000
