# Supplementary material for: Understanding the Electronic Structure Basis for N2 Binding to FeMoco: A Systematic Quantum Mechanics/Molecular Mechanics Investigation
Source: Inorg Chem. 2023 Mar 29;62(14):5357–75. doi: 10.1021/acs.inorgchem.2c03967 (PMC10091479; doi:10.1021/acs.inorgchem.2c03967)
Supplement: Supplementary file 2 — ic2c03967_si_002.zip [file ic2c03967_si_002.zip › xyz/E2/hyd/E2_hyd_N2@Fe2_BS235_Ms1.5_QM-VI.xyz]

192
symmetry c1
C       53.394086000     72.817715000    103.567456000
H       53.071911000     73.569794000    104.300439000
C       52.460284000     71.601423000    103.682859000
H       52.453260000     71.268397000    104.726005000
H       51.412945000     71.779931000    103.408839000
H       52.829104000     70.761396000    103.083846000
C       54.815665000     72.384249000    103.914897000
H       55.522688000     73.218452000    103.977937000
H       54.824669000     71.881417000    104.890143000
H       55.208239000     71.658596000    103.190907000
C       56.152957000     71.461502000     98.634977000
H       57.038883000     71.353758000     99.278241000
H       55.764645000     72.475852000     98.787428000
N       55.158345000     70.508386000     99.107970000
H       55.511248000     69.618492000     99.467204000
C       53.952810000     70.853908000     99.567656000
N       53.301328000     71.914512000     99.064325000
H       53.707202000     72.442468000     98.298954000
H       52.556728000     72.356730000     99.609809000
N       53.393373000     70.140008000    100.550816000
H       53.843885000     69.263046000    100.834368000
H       52.388920000     70.177051000    100.689119000
C       59.083290000     72.939175000    107.315649000
H       58.791749000     72.691558000    106.286611000
H       59.300005000     74.017348000    107.358697000
C       60.333621000     72.167463000    107.706067000
O       60.731298000     72.092118000    108.884627000
N       60.997278000     71.597803000    106.689878000
H       60.681745000     71.700496000    105.726844000
H       61.774403000     70.931223000    106.887333000
C       51.139696000     72.277261000    109.298335000
H       50.962202000     72.003198000    110.346307000
H       50.335128000     71.803518000    108.715854000
N       52.806125000     70.495782000    109.596504000
C       52.473714000     71.685272000    108.981607000
C       54.010808000     70.184969000    109.158886000
H       54.585100000     69.305456000    109.422899000
N       54.497437000     71.140831000    108.325094000
H       55.343786000     71.053986000    107.772332000
C       53.515421000     72.092450000    108.172366000
H       53.617400000     72.936663000    107.505075000
C       49.815698000     64.981993000    104.741881000
H       50.195074000     64.643952000    103.770942000
H       49.127001000     65.815919000    104.566808000
S       51.233408000     65.485036000    105.799562000
C       50.293283000     68.998651000    106.299029000
H       50.056681000     70.027001000    105.992102000
H       51.380353000     68.879402000    106.208382000
O       49.618865000     68.094894000    105.456343000
H       50.164106000     67.280574000    105.469954000
C       61.282859000     63.930799000    106.270865000
O       61.740113000     64.124429000    107.394666000
N       60.112593000     64.485291000    105.913209000
H       59.681983000     64.268509000    105.034955000
C       59.414486000     65.509244000    106.674366000
H       60.135116000     66.187535000    107.103919000
H       58.753251000     66.000886000    105.987269000
C       58.529012000     65.019646000    107.773520000
O       58.957744000     64.906161000    108.921124000
N       57.231919000     64.818652000    107.452707000
H       56.960243000     64.938128000    106.491762000
C       56.180909000     64.548057000    108.427223000
H       56.643123000     64.330151000    109.375648000
H       55.567856000     65.431591000    108.485327000
C       56.603152000     62.092790000    101.080296000
H       57.036680000     62.933464000    101.646416000
H       57.420444000     61.575054000    100.552532000
N       55.617587000     62.558489000    100.121321000
H       54.611152000     62.396696000    100.295063000
C       55.920495000     63.269869000     99.034475000
N       57.192314000     63.566312000     98.750306000
H       57.958086000     63.168047000     99.283245000
H       57.455054000     64.118547000     97.940278000
N       54.930583000     63.683251000     98.228100000
H       53.985137000     63.361710000     98.401943000
H       55.128836000     63.902619000     97.262208000
C       63.011471000     67.385236000    107.947635000
H       64.027758000     67.486565000    108.361886000
H       62.926120000     66.394212000    107.491772000
C       62.838286000     68.506498000    106.903317000
O       62.821818000     69.681727000    107.352142000
O       62.754571000     68.193042000    105.679692000
C       58.794413000     69.113269000    111.474651000
H       58.080046000     69.668333000    112.091913000
H       59.706529000     69.722638000    111.412505000
C       58.299761000     68.877776000    110.066474000
C       57.040945000     68.313667000    109.803040000
H       56.386135000     68.039365000    110.632354000
C       56.628824000     68.082657000    108.486981000
H       55.657028000     67.634633000    108.273615000
C       57.464425000     68.408200000    107.416866000
H       57.137624000     68.222418000    106.394182000
C       59.122840000     69.224235000    108.980499000
H       60.085646000     69.708782000    109.154081000
C       58.714362000     68.982406000    107.665613000
H       59.371109000     69.251696000    106.839072000
C       61.193252000     66.294480000     99.459797000
H       62.054543000     66.613194000     98.874072000
H       60.453130000     67.094439000     99.379788000
N       61.033881000     66.918361000    101.898670000
C       61.642315000     66.205666000    100.879115000
C       61.828988000     66.823053000    102.967802000
H       61.685414000     67.281313000    103.944992000
N       62.908567000     66.065453000    102.677142000
H       63.719273000     65.891865000    103.291380000
C       62.813531000     65.669408000    101.365819000
H       63.564562000     65.063897000    100.878740000
Mo      59.020835000     68.043100000    101.811031000
Fe      52.889935000     65.945684000    104.339897000
Fe      54.779120000     67.865923000    104.469592000
Fe      54.262825000     66.563506000    102.162985000
Fe      55.449622000     65.323282000    104.120313000
Fe      57.722027000     66.125301000    103.228251000
Fe      57.052216000     68.689253000    103.511198000
Fe      56.506156000     67.435969000    101.301637000
S       54.520855000     66.195218000    105.981702000
S       52.828831000     67.893275000    103.269290000
S       53.764149000     64.489687000    102.789221000
S       58.987576000     67.758286000    104.102745000
S       57.238286000     69.536252000    101.469351000
S       58.176269000     66.014069000    101.038478000
S       57.465751000     70.672275000    104.649263000
S       57.356839000     64.169076000    104.240415000
S       54.699328000     67.110647000    100.078217000
C       55.956180000     66.998150000    103.162334000
O       60.421740000     69.674765000    102.134531000
O       59.621245000     68.904942000     99.828388000
O       60.263405000     70.780903000     98.763322000
O       60.599253000     71.550713000    103.752227000
O       61.082851000     73.587517000    102.969045000
O       64.699525000     68.283628000     99.335451000
O       64.797599000     69.116258000    101.418663000
C       60.746259000     70.587266000    101.082531000
C       60.138360000     70.075224000     99.777107000
C       60.157912000     71.951374000    101.461313000
C       60.656785000     72.421992000    102.825076000
C       62.277341000     70.579564000    100.889826000
C       62.743989000     69.304328000    100.199576000
C       64.207687000     68.888586000    100.324982000
H       60.381502000     70.252203000    102.978618000
H       62.190480000     68.475588000    100.654931000
H       62.472949000     69.314786000     99.137616000
H       62.574217000     71.469510000    100.318899000
H       62.725690000     70.638578000    101.884875000
H       59.066289000     71.829245000    101.528391000
H       60.364884000     72.690278000    100.682671000
O       58.881922000     68.942002000     95.428795000
H       58.466984000     68.539808000     96.228567000
H       59.761062000     69.162734000     95.787155000
O       57.991138000     68.076778000     97.847947000
H       57.417620000     67.472573000     98.335068000
H       58.570916000     68.406119000     98.568474000
O       51.805653000     65.363879000     99.489903000
H       51.988938000     64.971341000     98.606543000
H       52.677973000     65.715476000     99.735307000
O       51.863822000     70.002748000    112.243456000
H       52.737559000     70.358560000    112.493887000
H       51.944666000     70.058062000    111.261335000
O       61.300427000     69.947139000     96.461543000
H       61.266391000     70.816067000     96.020089000
H       60.876338000     70.165710000     97.324729000
O       52.919951000     62.114738000    100.233262000
H       52.493659000     61.570105000     99.531099000
H       52.141548000     62.560683000    100.619952000
O       64.950920000     68.469295000    104.136120000
H       64.136385000     68.439780000    104.689594000
H       64.586523000     68.730745000    103.267686000
O       59.728874000     75.497143000    101.716671000
H       58.891618000     75.004066000    101.847266000
H       60.312742000     74.893951000    102.231445000
O       57.667810000     73.753230000    102.426069000
H       57.575589000     72.865414000    102.812898000
H       57.132075000     74.279564000    103.048530000
O       62.916297000     70.439230000    104.298783000
H       62.005746000     70.775972000    104.174433000
H       62.735110000     69.629735000    104.842295000
H       58.773595000     70.532108000    104.922719000
H       55.610056000     69.265132000    103.949368000
N       54.051454000     69.072105000    105.652619000
N       53.445214000     69.715824000    106.327417000
H       53.409448000     73.305101000    102.592613000
H       56.469267000     71.354055000     97.597430000
H       58.237337000     72.744346000    107.974819000
H       51.056319000     73.355033000    109.158494000
H       49.247179000     64.149492000    105.156405000
H       50.067025000     68.886597000    107.359383000
H       61.825418000     63.314134000    105.554308000
H       55.498373000     63.722667000    108.224797000
H       56.165983000     61.392372000    101.791913000
H       62.312084000     67.491367000    108.776908000
H       59.097699000     68.211425000    112.006436000
H       60.768590000     65.379166000     99.047532000
