# Supplementary material for: Understanding the Electronic Structure Basis for N2 Binding to FeMoco: A Systematic Quantum Mechanics/Molecular Mechanics Investigation
Source: Inorg Chem. 2023 Mar 29;62(14):5357–75. doi: 10.1021/acs.inorgchem.2c03967 (PMC10091479; doi:10.1021/acs.inorgchem.2c03967)
Supplement: Supplementary file 2 — ic2c03967_si_002.zip [file ic2c03967_si_002.zip › xyz/E2/hyd/E2_hyd_nonN2_SH-@Fe2_BS235_Ms1.5_QM-VI.xyz]

190
symmetry c1
C       53.605157000     72.791288000    103.473122000
H       53.361246000     73.527168000    104.251984000
C       52.657729000     71.593128000    103.632117000
H       52.802878000     71.156990000    104.626622000
H       51.591777000     71.831612000    103.528903000
H       52.900639000     70.800753000    102.917260000
C       55.054877000     72.327166000    103.668125000
H       55.765815000     73.162085000    103.705866000
H       55.141170000     71.776730000    104.613048000
H       55.363177000     71.622541000    102.882410000
C       56.171461000     71.441509000     98.623275000
H       57.062024000     71.314695000     99.257052000
H       55.795783000     72.458882000     98.789237000
N       55.170797000     70.494320000     99.091150000
H       55.514141000     69.600688000     99.450990000
C       53.963316000     70.846328000     99.540517000
N       53.323160000     71.913277000     99.034663000
H       53.728912000     72.435464000     98.264795000
H       52.574501000     72.353375000     99.576258000
N       53.394403000     70.136156000    100.519253000
H       53.832480000     69.247518000    100.793440000
H       52.389698000     70.184416000    100.653524000
C       59.033693000     72.900209000    107.293754000
H       58.735728000     72.599383000    106.280658000
H       59.217405000     73.985242000    107.277817000
C       60.319520000     72.186046000    107.684638000
O       60.736392000     72.149057000    108.857103000
N       60.990567000     71.628241000    106.667173000
H       60.629672000     71.674576000    105.715497000
H       61.773573000     70.969358000    106.866540000
C       51.052367000     72.284250000    109.334396000
H       50.834877000     72.015216000    110.375859000
H       50.250597000     71.832352000    108.730059000
N       52.676648000     70.497226000    109.774296000
C       52.369020000     71.644909000    109.072681000
C       53.866142000     70.122738000    109.342402000
H       54.418741000     69.242441000    109.654451000
N       54.368060000     71.002968000    108.441517000
H       55.102690000     70.750540000    107.776549000
C       53.406164000     71.959307000    108.219796000
H       53.517415000     72.744616000    107.482135000
C       49.807784000     65.023512000    104.775675000
H       50.173503000     64.710722000    103.791282000
H       49.126416000     65.870247000    104.637795000
S       51.242813000     65.486530000    105.830132000
C       50.376684000     69.074140000    106.365820000
H       50.108181000     70.098810000    106.073546000
H       51.474666000     69.008626000    106.305094000
O       49.761804000     68.168234000    105.483320000
H       50.314532000     67.357428000    105.498894000
C       61.275763000     63.921695000    106.265225000
O       61.740689000     64.134985000    107.382228000
N       60.094624000     64.455613000    105.912115000
H       59.655721000     64.218009000    105.043180000
C       59.397497000     65.487394000    106.663087000
H       60.115874000     66.178199000    107.077084000
H       58.725801000     65.961144000    105.974056000
C       58.521952000     65.010024000    107.772597000
O       58.957963000     64.903242000    108.918011000
N       57.223819000     64.811268000    107.459035000
H       56.944253000     64.932366000    106.500987000
C       56.175045000     64.551194000    108.437203000
H       56.639414000     64.336407000    109.385274000
H       55.565168000     65.438447000    108.491095000
C       56.604784000     62.057330000    101.062418000
H       57.067754000     62.891600000    101.613712000
H       57.400548000     61.515574000    100.525566000
N       55.614301000     62.539637000    100.117103000
H       54.608106000     62.381213000    100.296243000
C       55.913555000     63.248508000     99.027949000
N       57.185684000     63.533892000     98.732940000
H       57.952487000     63.129071000     99.259380000
H       57.445534000     64.085380000     97.921912000
N       54.920292000     63.671192000     98.230421000
H       53.973813000     63.359572000     98.416472000
H       55.109941000     63.880240000     97.260411000
C       63.000977000     67.398098000    107.927310000
H       64.018826000     67.503633000    108.336548000
H       62.918593000     66.409719000    107.465255000
C       62.813989000     68.526534000    106.891762000
O       62.801268000     69.699047000    107.348747000
O       62.716196000     68.222410000    105.666454000
C       58.816217000     69.116961000    111.464881000
H       58.090464000     69.668529000    112.071892000
H       59.731290000     69.724492000    111.429004000
C       58.350881000     68.899748000    110.043530000
C       57.094914000     68.337875000    109.750311000
H       56.430973000     68.045911000    110.566434000
C       56.697676000     68.141980000    108.426607000
H       55.720747000     67.720771000    108.185214000
C       57.553071000     68.484887000    107.374548000
H       57.228286000     68.324352000    106.347198000
C       59.188027000     69.268027000    108.978077000
H       60.146458000     69.752316000    109.173286000
C       58.801159000     69.045291000    107.649711000
H       59.474610000     69.322953000    106.838637000
C       61.197108000     66.269915000     99.436154000
H       62.058059000     66.589433000     98.851149000
H       60.457078000     67.069743000     99.356738000
N       61.034020000     66.887319000    101.875508000
C       61.647722000     66.181914000    100.854175000
C       61.836107000     66.804966000    102.941440000
H       61.692431000     67.263716000    103.918355000
N       62.922578000     66.060198000    102.647055000
H       63.740659000     65.905819000    103.258555000
C       62.826404000     65.659870000    101.337122000
H       63.579564000     65.060170000    100.846933000
Mo      59.029134000     67.997663000    101.770582000
Fe      52.897399000     65.914149000    104.350922000
Fe      54.835415000     67.811127000    104.519832000
Fe      54.243239000     66.552289000    102.168471000
Fe      55.449252000     65.222461000    104.067004000
Fe      57.733612000     66.015438000    103.159579000
Fe      57.071478000     68.461153000    103.390344000
Fe      56.505169000     67.415552000    101.249580000
S       54.566909000     66.114946000    105.946645000
S       52.883948000     67.893254000    103.358374000
S       53.711011000     64.467008000    102.762247000
S       59.007808000     67.669425000    104.071906000
S       57.253180000     69.567440000    101.486235000
S       58.169379000     65.995218000    100.944659000
S       54.447031000     69.478003000    105.981269000
S       57.355315000     64.068467000    104.208230000
S       54.658373000     67.131825000    100.075508000
C       55.938016000     66.891607000    103.120671000
O       60.411519000     69.645056000    102.122662000
O       59.620980000     68.879428000     99.803799000
O       60.271567000     70.758772000     98.750287000
O       60.367851000     71.522430000    103.754002000
O       61.019315000     73.526426000    102.987795000
O       64.704608000     68.288447000     99.346055000
O       64.787011000     69.108124000    101.435573000
C       60.732706000     70.562450000    101.073202000
C       60.138915000     70.049432000     99.760228000
C       60.116980000     71.921274000    101.436345000
C       60.539972000     72.384173000    102.828362000
C       62.264823000     70.568907000    100.895236000
C       62.741491000     69.297451000    100.203622000
C       64.205287000     68.885635000    100.336196000
H       60.284072000     70.224407000    102.958253000
H       62.188008000     68.464000000    100.650590000
H       62.477992000     69.311840000     99.139892000
H       62.563527000     71.461003000    100.329241000
H       62.704811000     70.626976000    101.894006000
H       59.025637000     71.785491000    101.444300000
H       60.357404000     72.665864000    100.673437000
O       58.911431000     68.948676000     95.382810000
H       58.495660000     68.542441000     96.180210000
H       59.789126000     69.169712000     95.744656000
O       58.025494000     68.062303000     97.790764000
H       57.467755000     67.428069000     98.257484000
H       58.590452000     68.389271000     98.523869000
O       51.798811000     65.362247000     99.486282000
H       51.982370000     64.971639000     98.602242000
H       52.669886000     65.719001000     99.729572000
O       51.839277000     69.998357000    112.398534000
H       52.720114000     70.356700000    112.620461000
H       51.887156000     70.083276000    111.413788000
O       61.315411000     69.943986000     96.446163000
H       61.276727000     70.815248000     96.009483000
H       60.886274000     70.154401000     97.308842000
O       52.917663000     62.105225000    100.236467000
H       52.486078000     61.564141000     99.534926000
H       52.143753000     62.555748000    100.627005000
O       64.922854000     68.564750000    104.156488000
H       64.096939000     68.504809000    104.690785000
H       64.569040000     68.767641000    103.267686000
O       59.806035000     75.532103000    101.696776000
H       58.952381000     75.048774000    101.702088000
H       60.328819000     74.895744000    102.235183000
O       57.612375000     73.917006000    101.987004000
H       57.235493000     73.030852000    102.070479000
H       57.194003000     74.372412000    102.744473000
O       62.772619000     70.488780000    104.304143000
H       61.846473000     70.778695000    104.191377000
H       62.638616000     69.662465000    104.836086000
H       53.473947000     68.967369000    106.761875000
H       55.967738000     69.193642000    104.272361000
H       53.536371000     73.312561000    102.518323000
H       56.479338000     71.342655000     97.582342000
H       58.205520000     72.714902000    107.977780000
H       51.013837000     73.361515000    109.172789000
H       49.242998000     64.181291000    105.175399000
H       50.109982000     68.924915000    107.412100000
H       61.821098000     63.305036000    105.550773000
H       55.494818000     63.723651000    108.235799000
H       56.162706000     61.375406000    101.788810000
H       62.305373000     67.493944000    108.761006000
H       59.107604000     68.210431000    111.995349000
H       60.772067000     65.354397000     99.024733000
