# Supplementary material for: Understanding the Electronic Structure Basis for N2 Binding to FeMoco: A Systematic Quantum Mechanics/Molecular Mechanics Investigation
Source: Inorg Chem. 2023 Mar 29;62(14):5357–75. doi: 10.1021/acs.inorgchem.2c03967 (PMC10091479; doi:10.1021/acs.inorgchem.2c03967)
Supplement: Supplementary file 2 — ic2c03967_si_002.zip [file ic2c03967_si_002.zip › xyz/E2/hyd/E2_hyd_nonN2_SH-@Fe6_BS235_Ms1.5_QM-VI.xyz]

190
symmetry c1
C       53.383060000     72.832399000    103.585033000
H       53.073915000     73.585892000    104.321897000
C       52.452159000     71.616478000    103.697648000
H       52.565965000     71.164713000    104.691153000
H       51.384293000     71.831769000    103.566966000
H       52.733509000     70.842364000    102.978425000
C       54.810143000     72.398900000    103.898852000
H       55.518473000     73.230929000    103.944040000
H       54.847149000     71.901559000    104.875986000
H       55.186879000     71.670151000    103.170564000
C       56.149940000     71.478636000     98.646256000
H       57.033448000     71.367147000     99.292008000
H       55.770447000     72.497473000     98.791723000
N       55.145047000     70.539556000     99.125949000
H       55.485706000     69.651360000     99.502026000
C       53.936818000     70.900088000     99.566415000
N       53.297722000     71.959687000     99.046171000
H       53.711169000     72.478055000     98.277871000
H       52.552383000     72.408751000     99.583510000
N       53.359859000     70.203343000    100.552135000
H       53.795525000     69.315458000    100.833769000
H       52.352339000     70.245759000    100.666097000
C       59.124868000     73.009083000    107.335078000
H       58.859236000     72.808793000    106.289846000
H       59.347218000     74.082033000    107.435904000
C       60.357849000     72.215407000    107.729232000
O       60.745318000     72.129876000    108.910985000
N       61.024987000     71.639381000    106.717431000
H       60.714998000     71.739761000    105.753717000
H       61.784676000     70.955812000    106.916301000
C       51.116218000     72.286100000    109.307890000
H       51.137918000     72.056520000    110.380510000
H       50.202046000     71.828720000    108.897547000
N       52.831587000     70.525880000    109.427276000
C       52.326942000     71.615880000    108.746004000
C       53.822309000     70.062538000    108.687562000
H       54.455881000     69.213758000    108.914662000
N       53.988915000     70.804651000    107.562473000
H       54.681119000     70.631086000    106.838298000
C       53.038951000     71.803132000    107.576489000
H       52.948797000     72.534737000    106.782702000
C       49.826433000     65.035656000    104.808746000
H       50.227122000     64.727513000    103.836554000
H       49.142798000     65.877250000    104.651625000
S       51.222355000     65.508683000    105.911627000
C       50.434485000     69.107483000    106.424304000
H       50.201884000     70.143234000    106.141756000
H       51.533860000     69.003490000    106.400949000
O       49.814000000     68.235323000    105.513684000
H       50.325037000     67.398949000    105.546684000
C       61.274151000     63.927053000    106.271508000
O       61.733037000     64.120280000    107.394603000
N       60.102318000     64.481582000    105.916530000
H       59.668680000     64.265105000    105.040326000
C       59.412430000     65.510530000    106.679578000
H       60.137680000     66.186447000    107.105577000
H       58.751267000     66.004524000    105.994099000
C       58.527982000     65.027982000    107.782923000
O       58.959268000     64.910428000    108.929033000
N       57.229311000     64.836036000    107.465329000
H       56.962006000     64.954507000    106.502944000
C       56.176922000     64.564887000    108.437005000
H       56.639050000     64.336253000    109.383001000
H       55.568113000     65.449982000    108.504739000
C       56.605756000     62.115201000    101.093086000
H       57.043423000     62.954514000    101.657876000
H       57.419926000     61.594097000    100.563809000
N       55.620146000     62.585242000    100.136110000
H       54.613678000     62.417866000    100.303514000
C       55.927807000     63.288570000     99.045256000
N       57.201591000     63.574584000     98.760482000
H       57.964452000     63.168354000     99.291750000
H       57.469144000     64.125423000     97.950446000
N       54.941744000     63.706575000     98.236362000
H       53.992650000     63.395708000     98.410989000
H       55.143528000     63.911314000     97.267783000
C       63.009125000     67.380078000    107.948746000
H       64.026943000     67.476181000    108.360772000
H       62.918665000     66.388689000    107.494577000
C       62.842540000     68.499409000    106.901645000
O       62.826460000     69.675658000    107.345656000
O       62.767161000     68.180455000    105.678147000
C       58.820743000     69.122691000    111.504874000
H       58.102122000     69.673118000    112.121986000
H       59.736225000     69.728326000    111.457297000
C       58.336209000     68.901667000    110.091093000
C       57.087495000     68.320191000    109.819137000
H       56.430822000     68.027464000    110.640330000
C       56.687267000     68.095334000    108.500359000
H       55.729543000     67.624118000    108.279704000
C       57.514197000     68.455927000    107.435274000
H       57.187810000     68.278780000    106.411221000
C       59.155870000     69.275963000    109.011601000
H       60.111568000     69.771228000    109.193812000
C       58.751599000     69.051271000    107.691431000
H       59.396947000     69.353274000    106.867135000
C       61.175744000     66.296497000     99.478508000
H       62.037863000     66.613407000     98.892262000
H       60.436073000     67.096870000     99.399324000
N       61.018007000     66.911382000    101.921835000
C       61.625853000     66.204733000    100.897332000
C       61.816872000     66.811700000    102.988450000
H       61.678582000     67.266988000    103.967834000
N       62.896798000     66.057139000    102.691338000
H       63.707949000     65.878680000    103.303084000
C       62.799307000     65.667747000    101.378451000
H       63.552108000     65.068209000    100.886293000
Mo      59.016322000     68.068436000    101.848297000
Fe      52.864829000     66.125863000    104.500316000
Fe      54.752987000     67.925187000    104.498089000
Fe      54.202703000     66.748454000    102.311277000
Fe      55.404806000     65.442883000    104.220167000
Fe      57.686497000     66.181250000    103.290402000
Fe      57.086923000     68.845366000    103.624938000
Fe      56.482679000     67.496004000    101.370046000
S       54.509422000     66.436717000    106.109094000
S       52.789795000     68.131257000    103.485443000
S       53.665317000     64.674760000    102.916259000
S       59.004914000     67.800799000    104.148587000
S       57.250395000     69.590080000    101.515533000
S       58.128043000     66.048517000    101.088397000
S       57.539376000     70.935236000    104.671740000
S       57.267432000     64.209629000    104.294324000
S       54.638446000     67.207766000    100.190994000
C       55.964686000     67.112827000    103.226285000
O       60.451778000     69.674528000    102.148406000
O       59.614229000     68.901967000     99.861752000
O       60.251698000     70.769137000     98.777675000
O       60.682774000     71.553940000    103.756640000
O       61.111731000     73.598233000    102.967787000
O       64.698781000     68.274557000     99.328033000
O       64.809609000     69.119270000    101.405656000
C       60.760892000     70.586962000    101.091613000
C       60.135890000     70.070794000     99.796922000
C       60.178923000     71.951477000    101.476887000
C       60.702488000     72.427335000    102.828258000
C       62.288693000     70.576981000    100.881043000
C       62.746297000     69.292359000    100.203284000
C       64.212262000     68.882664000    100.318308000
H       60.445151000     70.250702000    102.992419000
H       62.198676000     68.470213000    100.677724000
H       62.463110000     69.287696000     99.144321000
H       62.579180000     71.459146000    100.295106000
H       62.747179000     70.648638000    101.870708000
H       59.088263000     71.832631000    101.567348000
H       60.370727000     72.688603000    100.692557000
O       58.869458000     68.938434000     95.451549000
H       58.457710000     68.538206000     96.253842000
H       59.750252000     69.159586000     95.805431000
O       57.986930000     68.078321000     97.878138000
H       57.406891000     67.485634000     98.371264000
H       58.566564000     68.411138000     98.597123000
O       51.817156000     65.373665000     99.504279000
H       52.006480000     64.977555000     98.623938000
H       52.683766000     65.738824000     99.751548000
O       51.913619000     70.027048000    112.118809000
H       52.779898000     70.353894000    112.427634000
H       52.046696000     70.110397000    111.144870000
O       61.293232000     69.947397000     96.471282000
H       61.261870000     70.816763000     96.030593000
H       60.869222000     70.165043000     97.334524000
O       52.923622000     62.131588000    100.239146000
H       52.505169000     61.584399000     99.534154000
H       52.138661000     62.572064000    100.619897000
O       64.957812000     68.422577000    104.123931000
H       64.149690000     68.404881000    104.687420000
H       64.589361000     68.713958000    103.267374000
O       59.719457000     75.483955000    101.728574000
H       58.890608000     74.986901000    101.894430000
H       60.320107000     74.893428000    102.238567000
O       57.717374000     73.709211000    102.549475000
H       57.645712000     72.836709000    102.982845000
H       57.152788000     74.244188000    103.136204000
O       62.973469000     70.416436000    104.292113000
H       62.069051000     70.773290000    104.176964000
H       62.778190000     69.614223000    104.841871000
H       58.877885000     70.855341000    104.682550000
H       55.652803000     69.273444000    104.599720000
H       53.388972000     73.319033000    102.609712000
H       56.467447000     71.362998000     97.609956000
H       58.258447000     72.788956000    107.958744000
H       51.044647000     73.363407000    109.158266000
H       49.255854000     64.189432000    105.191426000
H       50.132343000     68.948624000    107.459473000
H       61.816591000     63.311059000    105.554283000
H       55.491647000     63.743629000    108.227161000
H       56.167984000     61.415825000    101.805356000
H       62.312176000     67.490373000    108.779527000
H       59.116534000     68.213435000    112.028192000
H       60.750987000     65.380916000     99.066933000
