# Supplementary material for: Understanding the Electronic Structure Basis for N2 Binding to FeMoco: A Systematic Quantum Mechanics/Molecular Mechanics Investigation
Source: Inorg Chem. 2023 Mar 29;62(14):5357–75. doi: 10.1021/acs.inorgchem.2c03967 (PMC10091479; doi:10.1021/acs.inorgchem.2c03967)
Supplement: Supplementary file 2 — ic2c03967_si_002.zip [file ic2c03967_si_002.zip › xyz/E2/hyd/E2_hyd_N2@Fe6_BS235_Ms0.5_QM-VI.xyz]

192
symmetry c1
C       53.577376000     72.862266000    103.450614000
H       53.331765000     73.618162000    104.209932000
C       52.642994000     71.660875000    103.658225000
H       52.713943000     71.350837000    104.705612000
H       51.581162000     71.846688000    103.453714000
H       52.962541000     70.799892000    103.062412000
C       55.029769000     72.420996000    103.650760000
H       55.731157000     73.262247000    103.669822000
H       55.126000000     71.886639000    104.601619000
H       55.340199000     71.701438000    102.878404000
C       56.185211000     71.427388000     98.639383000
H       57.078357000     71.286985000     99.266332000
H       55.824309000     72.448750000     98.813844000
N       55.172585000     70.493321000     99.112103000
H       55.503699000     69.598447000     99.480069000
C       53.967649000     70.864454000     99.554379000
N       53.336152000     71.925156000     99.026357000
H       53.742577000     72.428245000     98.243509000
H       52.583399000     72.375468000     99.552741000
N       53.392801000     70.182364000    100.550334000
H       53.826302000     69.302785000    100.851903000
H       52.388645000     70.239863000    100.685356000
C       59.086826000     73.022795000    107.316406000
H       58.809962000     72.814971000    106.277286000
H       59.298028000     74.098685000    107.407410000
C       60.337852000     72.247766000    107.691769000
O       60.760318000     72.194459000    108.862991000
N       60.975070000     71.655510000    106.671716000
H       60.607296000     71.705050000    105.722990000
H       61.737724000     70.974249000    106.868891000
C       51.059308000     72.283264000    109.354844000
H       50.884005000     72.032523000    110.408788000
H       50.233112000     71.825662000    108.788678000
N       52.676199000     70.482252000    109.751685000
C       52.358305000     71.626608000    109.049362000
C       53.839885000     70.081597000    109.272921000
H       54.388239000     69.193756000    109.570042000
N       54.314361000     70.938202000    108.337888000
H       55.030159000     70.676066000    107.651639000
C       53.363710000     71.912910000    108.148524000
H       53.465771000     72.696141000    107.406646000
C       49.817856000     65.026666000    104.786772000
H       50.186489000     64.717982000    103.802226000
H       49.135847000     65.873238000    104.650413000
S       51.249921000     65.485242000    105.848559000
C       50.443640000     69.047817000    106.426518000
H       50.236920000     70.087878000    106.138755000
H       51.539366000     68.914595000    106.412985000
O       49.816619000     68.183709000    105.514371000
H       50.340716000     67.353162000    105.525878000
C       61.275045000     63.921466000    106.268913000
O       61.734835000     64.123488000    107.390090000
N       60.097297000     64.462752000    105.914468000
H       59.664762000     64.237981000    105.038890000
C       59.398592000     65.487670000    106.674181000
H       60.116341000     66.178067000    107.090228000
H       58.721704000     65.963793000    105.992173000
C       58.527085000     65.002476000    107.782316000
O       58.965720000     64.889244000    108.925742000
N       57.228416000     64.805166000    107.470827000
H       56.943896000     64.935312000    106.515617000
C       56.183067000     64.539593000    108.451409000
H       56.649706000     64.320156000    109.397411000
H       55.573473000     65.427136000    108.511469000
C       56.614013000     62.048985000    101.050918000
H       57.096929000     62.878690000    101.591577000
H       57.394743000     61.491025000    100.508536000
N       55.620875000     62.542554000    100.113872000
H       54.614966000     62.383336000    100.292897000
C       55.919051000     63.244390000     99.019859000
N       57.190897000     63.520984000     98.716798000
H       57.959577000     63.113926000     99.239564000
H       57.448383000     64.069877000     97.903189000
N       54.923514000     63.671151000     98.226050000
H       53.977334000     63.363383000     98.420610000
H       55.107857000     63.859429000     97.250428000
C       62.990384000     67.390681000    107.932508000
H       64.012432000     67.491416000    108.332775000
H       62.901859000     66.402176000    107.471842000
C       62.801481000     68.517673000    106.895404000
O       62.758259000     69.689031000    107.352757000
O       62.734886000     68.211629000    105.668471000
C       58.843035000     69.131153000    111.585006000
H       58.115386000     69.657111000    112.212018000
H       59.761210000     69.734559000    111.579107000
C       58.389837000     68.958115000    110.155476000
C       57.142639000     68.392707000    109.834070000
H       56.459995000     68.098966000    110.633754000
C       56.784869000     68.180899000    108.501356000
H       55.820884000     67.743661000    108.235685000
C       57.672513000     68.519288000    107.475936000
H       57.395381000     68.326402000    106.442163000
C       59.250084000     69.338629000    109.113370000
H       60.199191000     69.831555000    109.330541000
C       58.903113000     69.102764000    107.778235000
H       59.595884000     69.381707000    106.984558000
C       61.190869000     66.277739000     99.407109000
H       62.041765000     66.607143000     98.812809000
H       60.443940000     67.072997000     99.343114000
N       61.058095000     66.887515000    101.843883000
C       61.659205000     66.181002000    100.817917000
C       61.867614000     66.798289000    102.903860000
H       61.733989000     67.257486000    103.882545000
N       62.946326000     66.046105000    102.600080000
H       63.764332000     65.881721000    103.209586000
C       62.837390000     65.648142000    101.290347000
H       63.580907000     65.042225000    100.793434000
Mo      59.035476000     67.971838000    101.770295000
Fe      52.908986000     65.938963000    104.387981000
Fe      54.911946000     67.737200000    104.518644000
Fe      54.215532000     66.599374000    102.208521000
Fe      55.464450000     65.190612000    104.031524000
Fe      57.752071000     66.021619000    103.127179000
Fe      57.157200000     68.502847000    103.529840000
Fe      56.461478000     67.406143000    101.259656000
S       54.590692000     66.058064000    105.947744000
S       52.905607000     67.945326000    103.439616000
S       53.676845000     64.509832000    102.759526000
S       59.059072000     67.586444000    104.037699000
S       57.219538000     69.469645000    101.527867000
S       58.145027000     65.998142000    100.913358000
S       54.676709000     69.559984000    105.758841000
S       57.377301000     64.065205000    104.173956000
S       54.614198000     67.138532000    100.102343000
C       55.959897000     66.904675000    103.101917000
O       60.399447000     69.636242000    102.118915000
O       59.589973000     68.896177000     99.798282000
O       60.262043000     70.772028000     98.752511000
O       60.456262000     71.510997000    103.748421000
O       61.028219000     73.536093000    102.979208000
O       64.699541000     68.288162000     99.338160000
O       64.776445000     69.105288000    101.428519000
C       60.722935000     70.558610000    101.073933000
C       60.123966000     70.057934000     99.759310000
C       60.114516000     71.917974000    101.446626000
C       60.573963000     72.382600000    102.826203000
C       62.255813000     70.565809000    100.896288000
C       62.736186000     69.306097000    100.186294000
C       64.198377000     68.886973000    100.326563000
H       60.322925000     70.211536000    102.964289000
H       62.176724000     68.466300000    100.613179000
H       62.482018000     69.339345000     99.120717000
H       62.555503000     71.467325000    100.345738000
H       62.695168000     70.607968000    101.896277000
H       59.023036000     71.785193000    101.482964000
H       60.336381000     72.660668000    100.675914000
O       58.920305000     68.951129000     95.375068000
H       58.504871000     68.540711000     96.170495000
H       59.795825000     69.176341000     95.740170000
O       58.035062000     68.051126000     97.775831000
H       57.506225000     67.392834000     98.242136000
H       58.589344000     68.396177000     98.509423000
O       51.786223000     65.357277000     99.488502000
H       51.971546000     64.970112000     98.603155000
H       52.657454000     65.709929000     99.736566000
O       51.838583000     69.997896000    112.380164000
H       52.721534000     70.348090000    112.606924000
H       51.894205000     70.080267000    111.395542000
O       61.313671000     69.949350000     96.453239000
H       61.278370000     70.820568000     96.016115000
H       60.883406000     70.161867000     97.314925000
O       52.921902000     62.113853000    100.231276000
H       52.491392000     61.569561000     99.531396000
H       52.146039000     62.559590000    100.623342000
O       64.933438000     68.523933000    104.148493000
H       64.114147000     68.473882000    104.694351000
H       64.569675000     68.749620000    103.269613000
O       59.809165000     75.533688000    101.690718000
H       58.954421000     75.052178000    101.705449000
H       60.333181000     74.898151000    102.229637000
O       57.616394000     73.930211000    102.007495000
H       57.253437000     73.043472000    102.132497000
H       57.202612000     74.405539000    102.755629000
O       62.831423000     70.475655000    104.307882000
H       61.909824000     70.784634000    104.198977000
H       62.681368000     69.655055000    104.844515000
H       53.349446000     69.631751000    105.966613000
H       56.501631000     68.179889000    104.918597000
N       57.467551000     70.075510000    104.319276000
N       57.669607000     71.041457000    104.840835000
H       53.509554000     73.361666000    102.484126000
H       56.486439000     71.332701000     97.596121000
H       58.237848000     72.797554000    107.961853000
H       51.018652000     73.358588000    109.181279000
H       49.252993000     64.182648000    105.182580000
H       50.139704000     68.901594000    107.463022000
H       61.821907000     63.308116000    105.552783000
H       55.503184000     63.712491000    108.247052000
H       56.168678000     61.379345000    101.786689000
H       62.301713000     67.490606000    108.771464000
H       59.131505000     68.199944000    112.072587000
H       60.765130000     65.360378000     99.000543000
