# Supplementary material for: Understanding the Electronic Structure Basis for N2 Binding to FeMoco: A Systematic Quantum Mechanics/Molecular Mechanics Investigation
Source: Inorg Chem. 2023 Mar 29;62(14):5357–75. doi: 10.1021/acs.inorgchem.2c03967 (PMC10091479; doi:10.1021/acs.inorgchem.2c03967)
Supplement: Supplementary file 2 — ic2c03967_si_002.zip [file ic2c03967_si_002.zip › xyz/E4/E4-DP-SS/E4-DP-SS_N2@Fe2_BS235_Ms0.5_QM-VI.xyz]

194
symmetry c1
C       53.370276000     72.826865000    103.603709000
H       53.053273000     73.594175000    104.323099000
C       52.421229000     71.624374000    103.731859000
H       52.424338000     71.288705000    104.774921000
H       51.373535000     71.815384000    103.468462000
H       52.771349000     70.777413000    103.132737000
C       54.780125000     72.375396000    103.972753000
H       55.506714000     73.193686000    104.018292000
H       54.760812000     71.898570000    104.961352000
H       55.170877000     71.619001000    103.280705000
C       56.188770000     71.507775000     98.682156000
H       57.082739000     71.431455000     99.317936000
H       55.783471000     72.518715000     98.812299000
N       55.217246000     70.550033000     99.195378000
H       55.606916000     69.708474000     99.624916000
C       53.988274000     70.879445000     99.601091000
N       53.316657000     71.890971000     99.029029000
H       53.715107000     72.386345000     98.236674000
H       52.569976000     72.351267000     99.555663000
N       53.410802000     70.196507000    100.594414000
H       53.923452000     69.479986000    101.109605000
H       52.406633000     70.223535000    100.731523000
C       59.103719000     72.992487000    107.342285000
H       58.825482000     72.792197000    106.299948000
H       59.340983000     74.062638000    107.438930000
C       60.333272000     72.182495000    107.717723000
O       60.762059000     72.131440000    108.888470000
N       60.939992000     71.560242000    106.700247000
H       60.556414000     71.604288000    105.758070000
H       61.719520000     70.896061000    106.886798000
C       51.130952000     72.277905000    109.297123000
H       50.934603000     71.998912000    110.340361000
H       50.335726000     71.806762000    108.699863000
N       52.783505000     70.493072000    109.627257000
C       52.467488000     71.681767000    109.003492000
C       53.990529000     70.170937000    109.207880000
H       54.554522000     69.287205000    109.480679000
N       54.494631000     71.120607000    108.377290000
H       55.358400000     71.032177000    107.856105000
C       53.522508000     72.080314000    108.207778000
H       53.640064000     72.923776000    107.541609000
C       49.836771000     64.969354000    104.707823000
H       50.222222000     64.617759000    103.744031000
H       49.143847000     65.795399000    104.512897000
S       51.248484000     65.492603000    105.762640000
C       50.237446000     68.969060000    106.257596000
H       49.992238000     69.992079000    105.939547000
H       51.319427000     68.847828000    106.136469000
O       49.544184000     68.047440000    105.448950000
H       50.094011000     67.236113000    105.473048000
C       61.285335000     63.933272000    106.269645000
O       61.740579000     64.122352000    107.394977000
N       60.116160000     64.490531000    105.911618000
H       59.683084000     64.275508000    105.033649000
C       59.417911000     65.513995000    106.674037000
H       60.138626000     66.194485000    107.099919000
H       58.751486000     66.003217000    105.989413000
C       58.538844000     65.021902000    107.776442000
O       58.974807000     64.901055000    108.920560000
N       57.239444000     64.825089000    107.464029000
H       56.956803000     64.958696000    106.508418000
C       56.199687000     64.535954000    108.445326000
H       56.669653000     64.301239000    109.385944000
H       55.587436000     65.418476000    108.526690000
C       56.604228000     62.087625000    101.077381000
H       57.001552000     62.946980000    101.642432000
H       57.442703000     61.589719000    100.565525000
N       55.618789000     62.509442000    100.096421000
H       54.611266000     62.360105000    100.280163000
C       55.915314000     63.185929000     98.988609000
N       57.179917000     63.501520000     98.698077000
H       57.954516000     63.126887000     99.237663000
H       57.434289000     64.035065000     97.871848000
N       54.912401000     63.581589000     98.176518000
H       53.978944000     63.240384000     98.383724000
H       55.089360000     63.674763000     97.183161000
C       63.005273000     67.378917000    107.939008000
H       64.022971000     67.477015000    108.350911000
H       62.915436000     66.386104000    107.488065000
C       62.837454000     68.495245000    106.888165000
O       62.820680000     69.672671000    107.329701000
O       62.760161000     68.173869000    105.665697000
C       58.800181000     69.121749000    111.473989000
H       58.087818000     69.677900000    112.092658000
H       59.714372000     69.728086000    111.412778000
C       58.302204000     68.892557000    110.065725000
C       57.044129000     68.322893000    109.807608000
H       56.396260000     68.040465000    110.639563000
C       56.625571000     68.095201000    108.493497000
H       55.657534000     67.637994000    108.280827000
C       57.455376000     68.433076000    107.422438000
H       57.123804000     68.237269000    106.403082000
C       59.116437000     69.253990000    108.977547000
H       60.077546000     69.743188000    109.149561000
C       58.700768000     69.019798000    107.662346000
H       59.337655000     69.308357000    106.826664000
C       61.151617000     66.296881000     99.425991000
H       62.003021000     66.616611000     98.825925000
H       60.407769000     67.094030000     99.360736000
N       61.038910000     66.907395000    101.867368000
C       61.628713000     66.201752000    100.834168000
C       61.854510000     66.804206000    102.921756000
H       61.732955000     67.257957000    103.904290000
N       62.926375000     66.046618000    102.607099000
H       63.741979000     65.863042000    103.212884000
C       62.807087000     65.658125000    101.295575000
H       63.547746000     65.054324000    100.790643000
Mo      59.048750000     68.086985000    101.823788000
Fe      52.944805000     65.992301000    104.346278000
Fe      54.803839000     67.927559000    104.652815000
Fe      54.378667000     66.733472000    102.231582000
Fe      55.497195000     65.374428000    104.195495000
Fe      57.758342000     66.212156000    103.215328000
Fe      57.180265000     68.830520000    103.693979000
Fe      56.450245000     67.652404000    101.497298000
S       54.500951000     66.173773000    106.056342000
S       52.918997000     67.998125000    103.351200000
S       53.848811000     64.617377000    102.737529000
S       59.102952000     67.759256000    104.113135000
S       57.329593000     69.661578000    101.576375000
S       58.051799000     66.158376000    101.001183000
S       57.747462000     70.890412000    104.664632000
S       57.396989000     64.212114000    104.198288000
S       54.930327000     66.882328000     99.920352000
C       56.023620000     67.138320000    103.367773000
O       60.488084000     69.684581000    102.119517000
O       59.620545000     68.918677000     99.827875000
O       60.263834000     70.784660000     98.747265000
O       60.656249000     71.543971000    103.718725000
O       61.103451000     73.597265000    102.956946000
O       64.708717000     68.271533000     99.317148000
O       64.815960000     69.124096000    101.392155000
C       60.779665000     70.596955000    101.059063000
C       60.150616000     70.083571000     99.765697000
C       60.191734000     71.961502000    101.440170000
C       60.695010000     72.426415000    102.803839000
C       62.305684000     70.593386000    100.844649000
C       62.759404000     69.301284000    100.179844000
C       64.221949000     68.885734000    100.303479000
H       60.463259000     70.278433000    102.966610000
H       62.205562000     68.485670000    100.658474000
H       62.479628000     69.289546000     99.119951000
H       62.593633000     71.468803000    100.247885000
H       62.763961000     70.675744000    101.833749000
H       59.099230000     71.847124000    101.508922000
H       60.398225000     72.700418000    100.661474000
O       58.850800000     68.933109000     95.460655000
H       58.439899000     68.529778000     96.262027000
H       59.733588000     69.150063000     95.812179000
O       57.969648000     68.071036000     97.888089000
H       57.372822000     67.522699000     98.412932000
H       58.570605000     68.406059000     98.588445000
O       51.784104000     65.365165000     99.495074000
H       51.980161000     65.004902000     98.600558000
H       52.654654000     65.682598000     99.782743000
O       51.853816000     70.000498000    112.268737000
H       52.729327000     70.358632000    112.509537000
H       51.924684000     70.056450000    111.285538000
O       61.290643000     69.938237000     96.448573000
H       61.261614000     70.806740000     96.006014000
H       60.873527000     70.162657000     97.313570000
O       52.916433000     62.132836000    100.214845000
H       52.476277000     61.582590000     99.525472000
H       52.144243000     62.575204000    100.618877000
O       64.950847000     68.427580000    104.118826000
H       64.142792000     68.404908000    104.682486000
H       64.580836000     68.721536000    103.264173000
O       59.718751000     75.488434000    101.722792000
H       58.889415000     74.990138000    101.880461000
H       60.318014000     74.893573000    102.230353000
O       57.693800000     73.723253000    102.509920000
H       57.643587000     72.856289000    102.952906000
H       57.141193000     74.259940000    103.107031000
O       62.953242000     70.417527000    104.277766000
H       62.048687000     70.777042000    104.170879000
H       62.759592000     69.613624000    104.825111000
H       56.800615000     71.002123000    105.611469000
H       55.888741000     69.121356000    104.752165000
H       55.111984000     68.391993000    101.694093000
H       55.410862000     65.669131000     99.591455000
N       53.936569000     69.015051000    105.806255000
N       53.313486000     69.666760000    106.462049000
H       53.399634000     73.301606000    102.622965000
H       56.497048000     71.377534000     97.644803000
H       58.247580000     72.783711000    107.983797000
H       51.052057000     73.356107000    109.157996000
H       49.267136000     64.142505000    105.132012000
H       50.040853000     68.875304000    107.325613000
H       61.829116000     63.317537000    105.553215000
H       55.515919000     63.713995000    108.233329000
H       56.174293000     61.379996000    101.786265000
H       62.308342000     67.491432000    108.769506000
H       59.100420000     68.218207000    112.004621000
H       60.720264000     65.377949000     99.029004000
