# Supplementary material for: Understanding the Electronic Structure Basis for N2 Binding to FeMoco: A Systematic Quantum Mechanics/Molecular Mechanics Investigation
Source: Inorg Chem. 2023 Mar 29;62(14):5357–75. doi: 10.1021/acs.inorgchem.2c03967 (PMC10091479; doi:10.1021/acs.inorgchem.2c03967)
Supplement: Supplementary file 2 — ic2c03967_si_002.zip [file ic2c03967_si_002.zip › xyz/E4/E4-DP-SS/E4-DP-SS_N2@Fe6_BS2467_Ms0.5_QM-VI.xyz]

194
symmetry c1
C       53.559276000     72.803425000    103.505533000
H       53.295803000     73.559371000    104.257633000
C       52.613713000     71.605420000    103.691527000
H       52.634410000     71.296581000    104.743449000
H       51.559856000     71.794681000    103.452820000
H       52.941131000     70.736351000    103.111528000
C       55.004112000     72.355722000    103.748847000
H       55.716466000     73.188593000    103.766484000
H       55.084322000     71.856854000    104.722135000
H       55.333800000     71.616180000    103.004947000
C       56.180785000     71.491536000     98.666148000
H       57.070909000     71.399782000     99.305578000
H       55.788881000     72.508121000     98.795184000
N       55.195482000     70.545150000     99.175148000
H       55.574441000     69.712771000     99.633467000
C       53.964971000     70.889504000     99.563244000
N       53.310809000     71.903788000     98.976264000
H       53.717470000     72.388312000     98.180320000
H       52.561609000     72.369192000     99.494129000
N       53.368405000     70.224951000    100.558188000
H       53.873731000     69.512231000    101.086559000
H       52.364763000     70.274434000    100.693147000
C       59.128146000     73.045545000    107.350750000
H       58.863740000     72.887494000    106.300383000
H       59.372296000     74.108839000    107.491902000
C       60.343408000     72.214463000    107.722390000
O       60.764886000     72.147847000    108.893957000
N       60.945977000     71.588566000    106.703201000
H       60.581274000     71.664149000    105.755538000
H       61.714508000     70.909906000    106.890546000
C       51.080944000     72.287292000    109.303279000
H       50.890677000     72.010829000    110.348227000
H       50.271758000     71.831552000    108.712087000
N       52.739024000     70.517921000    109.684872000
C       52.402602000     71.669959000    109.003692000
C       53.927870000     70.168951000    109.235209000
H       54.494372000     69.288914000    109.517431000
N       54.404158000     71.068945000    108.340081000
H       55.194869000     70.877760000    107.731228000
C       53.425406000     72.015371000    108.143543000
H       53.524068000     72.826077000    107.433140000
C       49.785124000     65.019364000    104.752724000
H       50.130232000     64.713789000    103.759539000
H       49.108993000     65.874217000    104.641154000
S       51.237037000     65.458986000    105.782711000
C       50.408196000     69.079314000    106.378503000
H       50.144074000     70.107257000    106.091133000
H       51.508043000     69.004541000    106.339690000
O       49.797219000     68.180803000    105.479648000
H       50.372490000     67.387951000    105.455690000
C       61.283161000     63.922863000    106.264032000
O       61.734420000     64.113358000    107.390857000
N       60.112859000     64.474321000    105.901480000
H       59.689542000     64.264730000    105.017119000
C       59.401681000     65.484965000    106.667270000
H       60.112746000     66.177455000    107.090657000
H       58.722874000     65.962442000    105.987223000
C       58.536969000     64.976549000    107.772238000
O       58.981619000     64.856085000    108.912558000
N       57.238360000     64.766094000    107.466036000
H       56.946090000     64.907186000    106.515013000
C       56.201512000     64.490619000    108.455526000
H       56.674095000     64.280699000    109.400970000
H       55.583591000     65.371605000    108.516275000
C       56.603867000     62.022430000    101.069703000
H       57.034387000     62.871982000    101.624782000
H       57.420014000     61.496920000    100.548821000
N       55.620189000     62.471478000    100.099733000
H       54.610714000     62.334848000    100.284327000
C       55.923522000     63.148715000     98.995530000
N       57.190574000     63.446630000     98.699356000
H       57.965464000     63.064377000     99.234086000
H       57.444610000     63.985892000     97.877514000
N       54.921348000     63.568012000     98.190728000
H       53.985375000     63.237706000     98.407455000
H       55.091297000     63.643592000     97.194143000
C       62.995526000     67.381347000    107.932471000
H       64.015209000     67.479865000    108.339228000
H       62.905863000     66.392080000    107.473618000
C       62.816492000     68.507076000    106.893100000
O       62.793968000     69.680166000    107.347732000
O       62.734866000     68.200429000    105.667386000
C       58.825850000     69.124774000    111.488127000
H       58.110675000     69.681941000    112.102957000
H       59.741360000     69.729567000    111.429326000
C       58.335083000     68.886277000    110.079060000
C       57.084525000     68.297407000    109.821610000
H       56.433063000     68.021649000    110.652994000
C       56.674370000     68.050875000    108.510867000
H       55.699845000     67.609141000    108.302349000
C       57.507209000     68.374140000    107.435906000
H       57.173229000     68.171938000    106.417683000
C       59.148467000     69.243071000    108.990815000
H       60.102480000     69.747379000    109.158614000
C       58.745570000     68.973020000    107.676776000
H       59.399593000     69.242665000    106.847328000
C       61.164789000     66.291173000     99.430441000
H       62.026337000     66.597069000     98.838251000
H       60.426282000     67.092567000     99.346224000
N       60.992437000     66.916321000    101.862860000
C       61.617066000     66.215631000    100.847360000
C       61.791693000     66.840627000    102.931650000
H       61.640242000     67.299113000    103.907189000
N       62.886451000     66.105317000    102.642855000
H       63.700553000     65.950375000    103.258012000
C       62.798736000     65.701961000    101.333413000
H       63.561001000     65.109794000    100.847437000
Mo      58.978470000     68.074142000    101.772081000
Fe      53.015550000     65.799101000    104.427130000
Fe      54.784757000     67.776812000    104.446050000
Fe      54.296101000     66.484149000    102.207056000
Fe      55.555508000     65.187027000    104.017700000
Fe      57.718699000     66.099596000    103.031465000
Fe      57.087310000     68.661376000    103.572077000
Fe      56.375625000     67.638409000    101.304855000
S       54.646610000     65.988012000    105.911400000
S       52.870643000     67.816003000    103.323627000
S       53.851248000     64.349434000    102.825054000
S       58.983212000     67.629902000    104.037351000
S       57.267327000     69.650802000    101.589940000
S       57.999894000     66.210902000    100.779180000
S       54.221729000     69.048565000    106.179111000
S       57.463187000     64.117458000    104.093297000
S       54.748318000     66.793167000     99.941407000
C       55.988683000     66.946862000    103.133800000
O       60.408185000     69.669796000    102.120400000
O       59.583745000     68.949402000     99.787838000
O       60.290392000     70.815232000     98.750318000
O       60.420381000     71.540504000    103.754690000
O       61.031676000     73.558339000    102.992637000
O       64.696386000     68.286992000     99.346366000
O       64.784528000     69.117313000    101.431005000
C       60.737893000     70.590256000    101.073775000
C       60.137567000     70.099988000     99.755250000
C       60.131960000     71.950572000    101.444761000
C       60.567684000     72.409056000    102.833999000
C       62.269863000     70.584959000    100.899771000
C       62.739212000     69.315921000    100.198095000
C       64.200591000     68.892730000    100.333476000
H       60.311839000     70.247818000    102.963214000
H       62.176770000     68.482359000    100.634195000
H       62.480180000     69.342307000     99.133390000
H       62.575498000     71.480245000    100.342382000
H       62.707909000     70.629949000    101.900170000
H       59.039985000     71.818770000    101.460014000
H       60.367731000     72.694646000    100.679936000
O       58.990388000     68.971999000     95.310843000
H       58.582313000     68.558540000     96.108657000
H       59.861091000     69.212624000     95.679053000
O       58.158181000     68.047137000     97.710367000
H       57.756971000     67.292071000     98.157129000
H       58.658369000     68.445710000     98.456642000
O       51.718773000     65.358792000     99.485645000
H       51.930260000     64.991880000     98.597251000
H       52.576175000     65.715692000     99.766565000
O       51.853393000     70.007043000    112.312976000
H       52.733199000     70.355415000    112.552967000
H       51.921772000     70.085796000    111.329746000
O       61.338064000     69.971284000     96.457487000
H       61.301385000     70.842985000     96.020980000
H       60.905705000     70.183758000     97.318395000
O       52.911937000     62.145818000    100.192466000
H       52.465245000     61.590093000     99.511608000
H       52.142487000     62.573196000    100.617022000
O       64.933501000     68.563819000    104.155239000
H       64.112407000     68.500848000    104.697262000
H       64.569552000     68.774834000    103.272753000
O       59.795984000     75.535681000    101.692442000
H       58.944549000     75.049430000    101.717892000
H       60.328660000     74.908144000    102.232634000
O       57.612608000     73.910891000    102.038770000
H       57.313025000     73.003716000    102.184908000
H       57.190832000     74.374131000    102.789385000
O       62.794591000     70.475743000    104.314576000
H       61.872537000     70.784162000    104.214939000
H       62.652936000     69.650670000    104.846402000
H       54.184938000     70.289087000    105.662457000
H       55.592927000     69.135737000    104.028454000
H       55.196872000     68.571373000    101.423592000
H       55.241029000     65.603172000     99.543397000
N       57.444644000     70.069604000    104.605809000
N       57.607242000     70.990059000    105.224218000
H       53.512518000     73.305953000    102.539418000
H       56.495160000     71.361462000     97.630606000
H       58.263300000     72.817289000    107.973679000
H       51.026019000     73.366242000    109.158533000
H       49.225410000     64.177300000    105.159846000
H       50.125053000     68.923881000    107.419546000
H       61.831346000     63.309497000    105.548927000
H       55.522085000     63.660364000    108.262773000
H       56.162328000     61.333828000    101.790099000
H       62.302326000     67.485076000    108.767225000
H       59.122879000     68.220750000    112.019741000
H       60.736529000     65.368064000     99.039848000
