# Supplementary material for: Understanding the Electronic Structure Basis for N2 Binding to FeMoco: A Systematic Quantum Mechanics/Molecular Mechanics Investigation
Source: Inorg Chem. 2023 Mar 29;62(14):5357–75. doi: 10.1021/acs.inorgchem.2c03967 (PMC10091479; doi:10.1021/acs.inorgchem.2c03967)
Supplement: Supplementary file 2 — ic2c03967_si_002.zip [file ic2c03967_si_002.zip › xyz/E4/E4-DP-SS/E4-DP-SS_nonN2_BS147_Ms0.5_QM-VI.xyz]

192
symmetry c1
C       53.535754000     72.929070000    103.456899000
H       53.294551000     73.695770000    104.205856000
C       52.619702000     71.720743000    103.677327000
H       52.829188000     71.279832000    104.658954000
H       51.545424000     71.939895000    103.647508000
H       52.821579000     70.932631000    102.948370000
C       54.988653000     72.502878000    103.648221000
H       55.694125000     73.334913000    103.569326000
H       55.121977000     72.077459000    104.646106000
H       55.279254000     71.714007000    102.939609000
C       56.170541000     71.511415000     98.657778000
H       57.053909000     71.450254000     99.310903000
H       55.763223000     72.524965000     98.755258000
N       55.192885000     70.561731000     99.173475000
H       55.590082000     69.756145000     99.665228000
C       53.964219000     70.903705000     99.574619000
N       53.298101000     71.909644000     98.983995000
H       53.702095000     72.397591000     98.189014000
H       52.536306000     72.363399000     99.491450000
N       53.392637000     70.242861000    100.584165000
H       53.891715000     69.465130000    101.047137000
H       52.386534000     70.270537000    100.710534000
C       59.026842000     72.842767000    107.293281000
H       58.728651000     72.533762000    106.282643000
H       59.219283000     73.926310000    107.271047000
C       60.301450000     72.119486000    107.701582000
O       60.721593000     72.110793000    108.874711000
N       60.953384000     71.516006000    106.699652000
H       60.600529000     71.567205000    105.745592000
H       61.753355000     70.879878000    106.902572000
C       51.119203000     72.283382000    109.360750000
H       51.179369000     72.082864000    110.437521000
H       50.190174000     71.817079000    108.995539000
N       52.812710000     70.492111000    109.421777000
C       52.298649000     71.591232000    108.762618000
C       53.741992000     69.997457000    108.619958000
H       54.353623000     69.119871000    108.800750000
N       53.860131000     70.728652000    107.484637000
H       54.507354000     70.518192000    106.714504000
C       52.945374000     71.753404000    107.552326000
H       52.827406000     72.485946000    106.762613000
C       49.891219000     65.040115000    104.838482000
H       50.344025000     64.717377000    103.893450000
H       49.214743000     65.877623000    104.634561000
S       51.238678000     65.530235000    105.998373000
C       50.413373000     69.121288000    106.451602000
H       50.168806000     70.150921000    106.157991000
H       51.513369000     69.028096000    106.421880000
O       49.795312000     68.231778000    105.554939000
H       50.294289000     67.389948000    105.624657000
C       61.276354000     63.880066000    106.214328000
O       61.733581000     64.110251000    107.332389000
N       60.090028000     64.389595000    105.847552000
H       59.664907000     64.150392000    104.973456000
C       59.376700000     65.407304000    106.593849000
H       60.083925000     66.116194000    106.998533000
H       58.696157000     65.861125000    105.898959000
C       58.526219000     64.915781000    107.720258000
O       58.994463000     64.784350000    108.849765000
N       57.216355000     64.740447000    107.445464000
H       56.916734000     64.871169000    106.493297000
C       56.192818000     64.476347000    108.448368000
H       56.674075000     64.241892000    109.383408000
H       55.589754000     65.362897000    108.532973000
C       56.201118000     62.155008000    101.028310000
H       56.489637000     63.050108000    101.602861000
H       57.067628000     61.825256000    100.438027000
N       55.070238000     62.415461000    100.137312000
H       54.125221000     62.161173000    100.467134000
C       55.134277000     62.862821000     98.875807000
N       56.253809000     63.442825000     98.425137000
H       57.026346000     63.644738000     99.045200000
H       56.387940000     63.622339000     97.441003000
N       54.055451000     62.741287000     98.093508000
H       53.316465000     62.094821000     98.370317000
H       54.054613000     62.866077000     97.065892000
C       63.057132000     67.358194000    107.951793000
H       64.067317000     67.479373000    108.375208000
H       62.991318000     66.367049000    107.492509000
C       62.863770000     68.483538000    106.914544000
O       62.838473000     69.655932000    107.371397000
O       62.764167000     68.178740000    105.689977000
C       58.895349000     69.162155000    111.634580000
H       58.184653000     69.695016000    112.274826000
H       59.820479000     69.752188000    111.594070000
C       58.404249000     68.940998000    110.226644000
C       57.144795000     68.370994000    109.976516000
H       56.445391000     68.208887000    110.797904000
C       56.809275000     67.947686000    108.693543000
H       55.846279000     67.483526000    108.486349000
C       57.722735000     68.086931000    107.646233000
H       57.468725000     67.681635000    106.666524000
C       59.262160000     69.194278000    109.143975000
H       60.204561000     69.722096000    109.300221000
C       58.934109000     68.752235000    107.858170000
H       59.625132000     68.921987000    107.030837000
C       61.195029000     66.220303000     99.579358000
H       62.080499000     66.505977000     99.010664000
H       60.475340000     67.036636000     99.469326000
N       60.936678000     66.860455000    102.006189000
C       61.600813000     66.161053000    101.011901000
C       61.708967000     66.808992000    103.094890000
H       61.524136000     67.275394000    104.059503000
N       62.826654000     66.095208000    102.840979000
H       63.633355000     65.966194000    103.468292000
C       62.782096000     65.681544000    101.532739000
H       63.574357000     65.108272000    101.072119000
Mo      58.922843000     68.016404000    101.856392000
Fe      52.895312000     66.321072000    104.669038000
Fe      54.945926000     68.118169000    104.643135000
Fe      54.073988000     66.867293000    102.383353000
Fe      55.314652000     65.486193000    104.274729000
Fe      57.625914000     66.128115000    103.244388000
Fe      56.925223000     68.739491000    103.527635000
Fe      56.328079000     67.474783000    101.395792000
S       54.604182000     66.531538000    106.216405000
S       52.861728000     68.320567000    103.691632000
S       53.479022000     64.780761000    103.087602000
S       58.878620000     67.800202000    104.161334000
S       57.202917000     69.582162000    101.493516000
S       58.020154000     66.036655000    101.031769000
S       56.369987000     70.031575000    105.359502000
S       57.127744000     64.168594000    104.281205000
S       54.691361000     66.281813000    100.137085000
C       55.880623000     67.026662000    103.203019000
O       60.365790000     69.624875000    102.160554000
O       59.563847000     68.833138000     99.846405000
O       60.249054000     70.691202000     98.773426000
O       60.385702000     71.520439000    103.767665000
O       61.028522000     73.515108000    102.971886000
O       64.691954000     68.274653000     99.362686000
O       64.783591000     69.101040000    101.447802000
C       60.700313000     70.520619000    101.098500000
C       60.101639000     69.993935000     99.791061000
C       60.106452000     71.893902000    101.447282000
C       60.547176000     72.370499000    102.831312000
C       62.233870000     70.515674000    100.920112000
C       62.712542000     69.232293000    100.252309000
C       64.189264000     68.858499000    100.359402000
H       60.265285000     70.213863000    102.992423000
H       62.182703000     68.403893000    100.736899000
H       62.426165000     69.213522000     99.194247000
H       62.534078000     71.396540000    100.336594000
H       62.676886000     70.593911000    101.916690000
H       59.013365000     71.773977000    101.465448000
H       60.351426000     72.626105000    100.673641000
O       59.166098000     69.006593000     95.139815000
H       58.758634000     68.603757000     95.943041000
H       60.024424000     69.273320000     95.519179000
O       58.377960000     68.029079000     97.520704000
H       58.231482000     67.089227000     97.705046000
H       58.720121000     68.346118000     98.385005000
O       51.701872000     65.276854000     99.491936000
H       51.914174000     65.032876000     98.564558000
H       52.564282000     65.606920000     99.802145000
O       51.916663000     70.024225000    112.122579000
H       52.785379000     70.351586000    112.422629000
H       52.045534000     70.095730000    111.146535000
O       61.399682000     69.991720000     96.473879000
H       61.344058000     70.880716000     96.076020000
H       60.921827000     70.140653000     97.324099000
O       52.492639000     61.683506000    100.673479000
H       52.084469000     61.278956000     99.881846000
H       51.798874000     62.321468000    100.947569000
O       64.946538000     68.577104000    104.160348000
H       64.123161000     68.507912000    104.697477000
H       64.586289000     68.768001000    103.270940000
O       59.823620000     75.533592000    101.692198000
H       58.968446000     75.052567000    101.695897000
H       60.344893000     74.891992000    102.226219000
O       57.625188000     73.939070000    101.978367000
H       57.291448000     73.040395000    102.102401000
H       57.207789000     74.401422000    102.732066000
O       62.774260000     70.456188000    104.329538000
H       61.848373000     70.745913000    104.213745000
H       62.644022000     69.629110000    104.860355000
H       57.151492000     69.627440000    106.375128000
H       55.459291000     69.319738000    103.425680000
H       54.780105000     68.207133000    101.422065000
H       55.020529000     64.979982000    100.262601000
H       53.459611000     73.408635000    102.481030000
H       56.502421000     71.361088000     97.630472000
H       58.194101000     72.666828000    107.974226000
H       51.047350000     73.356303000    109.182487000
H       49.298805000     64.201407000    105.204152000
H       50.116201000     68.967257000    107.488937000
H       61.830759000     63.265073000    105.505442000
H       55.494576000     63.664122000    108.246254000
H       55.929073000     61.368613000    101.732351000
H       62.347458000     67.451229000    108.773869000
H       59.184193000     68.227529000    112.115353000
H       60.768093000     65.305757000     99.167738000
