# Supplementary material for: Understanding the Electronic Structure Basis for N2 Binding to FeMoco: A Systematic Quantum Mechanics/Molecular Mechanics Investigation
Source: Inorg Chem. 2023 Mar 29;62(14):5357–75. doi: 10.1021/acs.inorgchem.2c03967 (PMC10091479; doi:10.1021/acs.inorgchem.2c03967)
Supplement: Supplementary file 2 — ic2c03967_si_002.zip [file ic2c03967_si_002.zip › xyz/E4/E4-SP/E4-SP_nonN2_SH-@Fe2_BS147_Ms0.5_QM-VI.xyz]

192
symmetry c1
C       53.578148000     72.791701000    103.524029000
H       53.333093000     73.553636000    104.275537000
C       52.607133000     71.615198000    103.720264000
H       52.573764000     71.369610000    104.788175000
H       51.565438000     71.795710000    103.428100000
H       52.950452000     70.714775000    103.199601000
C       55.015682000     72.308324000    103.760456000
H       55.736602000     73.133054000    103.821360000
H       55.075904000     71.749684000    104.704872000
H       55.339940000     71.605630000    102.979722000
C       56.185024000     71.517477000     98.660024000
H       57.072800000     71.486410000     99.310088000
H       55.741576000     72.515975000     98.754780000
N       55.244023000     70.533832000     99.176777000
H       55.669706000     69.708537000     99.606077000
C       54.021812000     70.831710000     99.620394000
N       53.301353000     71.813524000     99.054173000
H       53.664314000     72.303527000     98.241604000
H       52.557603000     72.263960000     99.594783000
N       53.505089000     70.149593000    100.649669000
H       54.072334000     69.484064000    101.169681000
H       52.503966000     70.109123000    100.807142000
C       59.031524000     72.932846000    107.287339000
H       58.739206000     72.630451000    106.272936000
H       59.205657000     74.019335000    107.274310000
C       60.323758000     72.229660000    107.678583000
O       60.740260000     72.197493000    108.850993000
N       61.001286000     71.678194000    106.661786000
H       60.634934000     71.712513000    105.711193000
H       61.772067000     71.006005000    106.865757000
C       51.065821000     72.292622000    109.325652000
H       50.899330000     72.028270000    110.377587000
H       50.241358000     71.836083000    108.756313000
N       52.736943000     70.538148000    109.714311000
C       52.374348000     71.663328000    109.002264000
C       53.899157000     70.162424000    109.218356000
H       54.468392000     69.284272000    109.502675000
N       54.338094000     71.019872000    108.263708000
H       55.023735000     70.727206000    107.564072000
C       53.352760000     71.962560000    108.076590000
H       53.417829000     72.741815000    107.327080000
C       49.822589000     65.045113000    104.764480000
H       50.170381000     64.740742000    103.770804000
H       49.143689000     65.897393000    104.648895000
S       51.276749000     65.493492000    105.800716000
C       50.412080000     69.108649000    106.410391000
H       50.142802000     70.135764000    106.125114000
H       51.512670000     69.035988000    106.385965000
O       49.817709000     68.210199000    105.500866000
H       50.392273000     67.416440000    105.487671000
C       61.269565000     63.915036000    106.247573000
O       61.725399000     64.130435000    107.368221000
N       60.091355000     64.447437000    105.882224000
H       59.662012000     64.210885000    105.007565000
C       59.381478000     65.475370000    106.626509000
H       60.091034000     66.181170000    107.031636000
H       58.699149000     65.930299000    105.934689000
C       58.517837000     64.994026000    107.743360000
O       58.965116000     64.882243000    108.884043000
N       57.217280000     64.793639000    107.442493000
H       56.920891000     64.925377000    106.490702000
C       56.179268000     64.533691000    108.432354000
H       56.649884000     64.328582000    109.379659000
H       55.563731000     65.418258000    108.480160000
C       56.664646000     61.999026000    101.046551000
H       57.173591000     62.818871000    101.578500000
H       57.421597000     61.416565000    100.497226000
N       55.678946000     62.520631000    100.116257000
H       54.668413000     62.388370000    100.290430000
C       55.984584000     63.229362000     99.033891000
N       57.251185000     63.475068000     98.704388000
H       58.025541000     63.060734000     99.217469000
H       57.506750000     64.058331000     97.912919000
N       54.972326000     63.725929000     98.278745000
H       54.040399000     63.384314000     98.505986000
H       55.123667000     63.806357000     97.279181000
C       62.985147000     67.401422000    107.926245000
H       64.006222000     67.499896000    108.329760000
H       62.897980000     66.416527000    107.457491000
C       62.797969000     68.535861000    106.897397000
O       62.759104000     69.705175000    107.362829000
O       62.728039000     68.237537000    105.669535000
C       58.857672000     69.122189000    111.595954000
H       58.130681000     69.649053000    112.223111000
H       59.776755000     69.724404000    111.589975000
C       58.403163000     68.949807000    110.166796000
C       57.163067000     68.368625000    109.846411000
H       56.487964000     68.055680000    110.645082000
C       56.798766000     68.169424000    108.513884000
H       55.840606000     67.717476000    108.254088000
C       57.669462000     68.542012000    107.485309000
H       57.383549000     68.374758000    106.449083000
C       59.254573000     69.347219000    109.123975000
H       60.202623000     69.841619000    109.341481000
C       58.898131000     69.130000000    107.787865000
H       59.582164000     69.424006000    106.991886000
C       61.184016000     66.276284000     99.427634000
H       62.048937000     66.594952000     98.847891000
H       60.439520000     67.072441000     99.344365000
N       60.987356000     66.886524000    101.865000000
C       61.620815000     66.191718000    100.849613000
C       61.783813000     66.815697000    102.935830000
H       61.623774000     67.272602000    103.910503000
N       62.883641000     66.086279000    102.650767000
H       63.699064000     65.940811000    103.266497000
C       62.803489000     65.685217000    101.340181000
H       63.570925000     65.099000000    100.855465000
Mo      58.949356000     67.986032000    101.770565000
Fe      52.918635000     65.876845000    104.311783000
Fe      54.898810000     67.713124000    104.410306000
Fe      54.208591000     66.435647000    102.092028000
Fe      55.458244000     65.051678000    103.932261000
Fe      57.744473000     65.985360000    103.044269000
Fe      56.965002000     68.364748000    103.479305000
Fe      56.412763000     67.365776000    101.245106000
S       54.623834000     65.939169000    105.838484000
S       52.924510000     67.847491000    103.277800000
S       53.633158000     64.387877000    102.700949000
S       58.985202000     67.661159000    104.058382000
S       57.129308000     69.507144000    101.549878000
S       58.103990000     66.045588000    100.810457000
S       54.174203000     68.948030000    106.173817000
S       57.412331000     64.009341000    104.104126000
S       54.630540000     67.046640000     99.898153000
C       55.907071000     66.706195000    102.981004000
O       60.351249000     69.641458000    102.135204000
O       59.551015000     68.900952000     99.816561000
O       60.251008000     70.763020000     98.766203000
O       60.342870000     71.539392000    103.771449000
O       61.016174000     73.528561000    102.984939000
O       64.685695000     68.293265000     99.350165000
O       64.765089000     69.108426000    101.440442000
C       60.696340000     70.555577000    101.092619000
C       60.100271000     70.055478000     99.776275000
C       60.091406000     71.920955000    101.450301000
C       60.522305000     72.389319000    102.839229000
C       62.231670000     70.553914000    100.922460000
C       62.715329000     69.295641000    100.210004000
C       64.182592000     68.886506000    100.341355000
H       60.239634000     70.207645000    102.973022000
H       62.162294000     68.452631000    100.639532000
H       62.456139000     69.327453000     99.145436000
H       62.537719000     71.456376000    100.376392000
H       62.668637000     70.591978000    101.923431000
H       58.999352000     71.789962000    101.459962000
H       60.335937000     72.659580000    100.682564000
O       58.939251000     68.957280000     95.355717000
H       58.531367000     68.536641000     96.149812000
H       59.813359000     69.188371000     95.721245000
O       58.101816000     68.016331000     97.752785000
H       57.696173000     67.269996000     98.209377000
H       58.618984000     68.408998000     98.490230000
O       51.679993000     65.365881000     99.481125000
H       51.910263000     64.993624000     98.599668000
H       52.524285000     65.739702000     99.775754000
O       51.859689000     70.011647000    112.333754000
H       52.740142000     70.355206000    112.578385000
H       51.932116000     70.103358000    111.351423000
O       61.313750000     69.955378000     96.464680000
H       61.281044000     70.829534000     96.033518000
H       60.880699000     70.161195000     97.326717000
O       52.957084000     62.231963000    100.088568000
H       52.503398000     61.646118000     99.437442000
H       52.190201000     62.624820000    100.548293000
O       64.924916000     68.592384000    104.161327000
H       64.101564000     68.523436000    104.699519000
H       64.563459000     68.781000000    103.272324000
O       59.798134000     75.530851000    101.698368000
H       58.945512000     75.046862000    101.716379000
H       60.328772000     74.895627000    102.231149000
O       57.603426000     73.914170000    102.027838000
H       57.276217000     73.012475000    102.142805000
H       57.182245000     74.370799000    102.782726000
O       62.754054000     70.505354000    104.316912000
H       61.824463000     70.784741000    104.206739000
H       62.630447000     69.674531000    104.844901000
H       53.669319000     70.026877000    105.554405000
H       56.461023000     68.147408000    104.976102000
H       55.501600000     69.114628000    103.756319000
H       54.897159000     65.841710000     99.335401000
H       53.531651000     73.296496000    102.559084000
H       56.513450000     71.370352000     97.631146000
H       58.203145000     72.739487000    107.968881000
H       51.018448000     73.370050000    109.167526000
H       49.261471000     64.200782000    105.164921000
H       50.122852000     68.945293000    107.448544000
H       61.821014000     63.296939000    105.539082000
H       55.502155000     63.702028000    108.237537000
H       56.204043000     61.349195000    101.790638000
H       62.294304000     67.493028000    108.764366000
H       59.144624000     68.189769000    112.082115000
H       60.764634000     65.356310000     99.020367000
