# Supplementary material for: Understanding the Electronic Structure Basis for N2 Binding to FeMoco: A Systematic Quantum Mechanics/Molecular Mechanics Investigation
Source: Inorg Chem. 2023 Mar 29;62(14):5357–75. doi: 10.1021/acs.inorgchem.2c03967 (PMC10091479; doi:10.1021/acs.inorgchem.2c03967)
Supplement: Supplementary file 2 — ic2c03967_si_002.zip [file ic2c03967_si_002.zip › xyz/E4/E4-SP/E4-SP_N2@Fe6_BS234_Ms0.5_QM-VI.xyz]

194
symmetry c1
C       53.524646000     72.811511000    103.532736000
H       53.255331000     73.572771000    104.276693000
C       52.572232000     71.617948000    103.718523000
H       52.556269000     71.342492000    104.779697000
H       51.525940000     71.794546000    103.440374000
H       52.920717000     70.733708000    103.173986000
C       54.964068000     72.359254000    103.795598000
H       55.677768000     73.190600000    103.825243000
H       55.028974000     71.850898000    104.765970000
H       55.300712000     71.625886000    103.048926000
C       56.161972000     71.519415000     98.648238000
H       57.042600000     71.493450000     99.308053000
H       55.716651000     72.517364000     98.735622000
N       55.214965000     70.536772000     99.157356000
H       55.635241000     69.700805000     99.569963000
C       53.997831000     70.839483000     99.611999000
N       53.279822000     71.827477000     99.055369000
H       53.639098000     72.316225000     98.240280000
H       52.538793000     72.278701000     99.599326000
N       53.481514000     70.153480000    100.639292000
H       54.047792000     69.494313000    101.166504000
H       52.481298000     70.124619000    100.804867000
C       59.097506000     73.040814000    107.328476000
H       58.825765000     72.848641000    106.285224000
H       59.316726000     74.113418000    107.436097000
C       60.339617000     72.250454000    107.702059000
O       60.761980000     72.192544000    108.873152000
N       60.967220000     71.650368000    106.681419000
H       60.600277000     71.710463000    105.733049000
H       61.729698000     70.967013000    106.874871000
C       51.072997000     72.290299000    109.318996000
H       50.901862000     72.023564000    110.369694000
H       50.250840000     71.834379000    108.745842000
N       52.737398000     70.528878000    109.703914000
C       52.384115000     71.661912000    108.999975000
C       53.906409000     70.158039000    109.219673000
H       54.474393000     69.279618000    109.504987000
N       54.356377000     71.025325000    108.280209000
H       55.078942000     70.764369000    107.608838000
C       53.375306000     71.970985000    108.090470000
H       53.451549000     72.758046000    107.350579000
C       49.780162000     65.038077000    104.767300000
H       50.135735000     64.737097000    103.776341000
H       49.099240000     65.888545000    104.652907000
S       51.220610000     65.492569000    105.810631000
C       50.401828000     69.115666000    106.406273000
H       50.132505000     70.143944000    106.125708000
H       51.502529000     69.044573000    106.371174000
O       49.796785000     68.222611000    105.496102000
H       50.366375000     67.427222000    105.476006000
C       61.259333000     63.907782000    106.237990000
O       61.710380000     64.117044000    107.361848000
N       60.083529000     64.444890000    105.870097000
H       59.656220000     64.217045000    104.992011000
C       59.377723000     65.470094000    106.621379000
H       60.089415000     66.173355000    107.027275000
H       58.693232000     65.929317000    105.935183000
C       58.517446000     64.985062000    107.738787000
O       58.964198000     64.877673000    108.879986000
N       57.218465000     64.779208000    107.436829000
H       56.930235000     64.894277000    106.480443000
C       56.180242000     64.522863000    108.427671000
H       56.651143000     64.319526000    109.375309000
H       55.565799000     65.407712000    108.476268000
C       56.664618000     62.007334000    101.051529000
H       57.171767000     62.826770000    101.585702000
H       57.423096000     61.425047000    100.504067000
N       55.683488000     62.530566000    100.116766000
H       54.671843000     62.397698000    100.284896000
C       55.997876000     63.232391000     99.032234000
N       57.266969000     63.473140000     98.708867000
H       58.038733000     63.064746000     99.230477000
H       57.527643000     64.055441000     97.918275000
N       54.993618000     63.729296000     98.267457000
H       54.056464000     63.397300000     98.486220000
H       55.155203000     63.810775000     97.269742000
C       62.974055000     67.388012000    107.919624000
H       63.995592000     67.483024000    108.322721000
H       62.882893000     66.401994000    107.453984000
C       62.792399000     68.520784000    106.888714000
O       62.757700000     69.690477000    107.351592000
O       62.723148000     68.221271000    105.660412000
C       58.850085000     69.125635000    111.576607000
H       58.127939000     69.659357000    112.203712000
H       59.768952000     69.727813000    111.556733000
C       58.383424000     68.939187000    110.152796000
C       57.141752000     68.352152000    109.849842000
H       56.474093000     68.046404000    110.657490000
C       56.764429000     68.141539000    108.522957000
H       55.801130000     67.693742000    108.276634000
C       57.622791000     68.505118000    107.481288000
H       57.320732000     68.327912000    106.451312000
C       59.221641000     69.331862000    109.097289000
H       60.169656000     69.833298000    109.300249000
C       58.852127000     69.100569000    107.766901000
H       59.526512000     69.394474000    106.962894000
C       61.201593000     66.282240000     99.421917000
H       62.071129000     66.595887000     98.846955000
H       60.459468000     67.079228000     99.328380000
N       60.991732000     66.918462000    101.851374000
C       61.626530000     66.207376000    100.847777000
C       61.776467000     66.847782000    102.931272000
H       61.614375000     67.314256000    103.901197000
N       62.871202000     66.105148000    102.662448000
H       63.678682000     65.953245000    103.286091000
C       62.799357000     65.694121000    101.354398000
H       63.566721000     65.097334000    100.882452000
Mo      58.961006000     68.013168000    101.754769000
Fe      52.924242000     65.827607000    104.386020000
Fe      54.841426000     67.664375000    104.417378000
Fe      54.227336000     66.468926000    102.197153000
Fe      55.458464000     65.156612000    103.964135000
Fe      57.719261000     65.994884000    103.019946000
Fe      56.990987000     68.594631000    103.528848000
Fe      56.437782000     67.388699000    101.263363000
S       54.598495000     65.939760000    105.859488000
S       52.887469000     67.823250000    103.324885000
S       53.628787000     64.385328000    102.789559000
S       58.931290000     67.606454000    104.010560000
S       57.142668000     69.511172000    101.489229000
S       58.136521000     66.054808000    100.785670000
S       54.185982000     68.993971000    106.135650000
S       57.351042000     64.022968000    104.106141000
S       54.529312000     66.962614000     99.968901000
C       55.941794000     66.839558000    103.055913000
O       60.343323000     69.662283000    102.132296000
O       59.587286000     68.911518000     99.798130000
O       60.265771000     70.788477000     98.761742000
O       60.428653000     71.546135000    103.757220000
O       61.029822000     73.558290000    102.977309000
O       64.689558000     68.297239000     99.347075000
O       64.767196000     69.106781000    101.439530000
C       60.703733000     70.572462000    101.088802000
C       60.118634000     70.074429000     99.767657000
C       60.109844000     71.941181000    101.448043000
C       60.563404000     72.408225000    102.829820000
C       62.240582000     70.561502000    100.927926000
C       62.723999000     69.312205000    100.200132000
C       64.187465000     68.892251000    100.337650000
H       60.274841000     70.236555000    102.975480000
H       62.163795000     68.465155000    100.611305000
H       62.473707000     69.360955000     99.134213000
H       62.553501000     71.471037000    100.397365000
H       62.671639000     70.582385000    101.931870000
H       59.017094000     71.816048000    101.473721000
H       60.346205000     72.677565000    100.675656000
O       58.919248000     68.951389000     95.376418000
H       58.513858000     68.528098000     96.170258000
H       59.794913000     69.181256000     95.739011000
O       58.094555000     68.003029000     97.777548000
H       57.744451000     67.233832000     98.243368000
H       58.623980000     68.409947000     98.498069000
O       51.661342000     65.357651000     99.489122000
H       51.904893000     64.985234000     98.611608000
H       52.501119000     65.740327000     99.790978000
O       51.856433000     70.010340000    112.326200000
H       52.736210000     70.356125000    112.570148000
H       51.928580000     70.098780000    111.343653000
O       61.306387000     69.953146000     96.460417000
H       61.276411000     70.824983000     96.024345000
H       60.881068000     70.168020000     97.324086000
O       52.962181000     62.241666000    100.092009000
H       52.510550000     61.658418000     99.437313000
H       52.193807000     62.628853000    100.553674000
O       64.929617000     68.565568000    104.157935000
H       64.106375000     68.506125000    104.697189000
H       64.569004000     68.770099000    103.272217000
O       59.787083000     75.534721000    101.688431000
H       58.934444000     75.051860000    101.726984000
H       60.324304000     74.905775000    102.222661000
O       57.605702000     73.908471000    102.077909000
H       57.324080000     73.000128000    102.247855000
H       57.178864000     74.381852000    102.819395000
O       62.802783000     70.498411000    104.322901000
H       61.880183000     70.803767000    104.214497000
H       62.657618000     69.671932000    104.851843000
H       53.984633000     70.158916000    105.501361000
H       56.452572000     68.117930000    104.910319000
H       55.497370000     69.097886000    103.662487000
H       54.960067000     65.817200000     99.393919000
N       57.445092000     70.107458000    104.362372000
N       57.658275000     71.049964000    104.921338000
H       53.490500000     73.307594000    102.562769000
H       56.500719000     71.369194000     97.623161000
H       58.243735000     72.812718000    107.966558000
H       51.022437000     73.368157000    109.164829000
H       49.224456000     64.190627000    105.168696000
H       50.116615000     68.950144000    107.445194000
H       61.812846000     63.291403000    105.529611000
H       55.502708000     63.690703000    108.236476000
H       56.201715000     61.356682000    101.793467000
H       62.284052000     67.485736000    108.757744000
H       59.139702000     68.198725000    112.071641000
H       60.782639000     65.361188000     99.016652000
