# Supplementary material for: Understanding the Electronic Structure Basis for N2 Binding to FeMoco: A Systematic Quantum Mechanics/Molecular Mechanics Investigation
Source: Inorg Chem. 2023 Mar 29;62(14):5357–75. doi: 10.1021/acs.inorgchem.2c03967 (PMC10091479; doi:10.1021/acs.inorgchem.2c03967)
Supplement: Supplementary file 2 — ic2c03967_si_002.zip [file ic2c03967_si_002.zip › xyz/E4/E4-SP/E4-SP_nonN2_SH-@Fe6_BS2467_Ms0.5_QM-VI.xyz]

192
symmetry c1
C       53.409244000     72.858382000    103.602122000
H       53.105363000     73.623013000    104.329555000
C       52.476995000     71.647641000    103.743368000
H       52.587175000     71.220664000    104.747645000
H       51.409479000     71.857913000    103.602837000
H       52.758075000     70.850517000    103.050920000
C       54.840736000     72.430067000    103.909712000
H       55.541061000     73.267523000    103.969175000
H       54.887044000     71.911368000    104.874686000
H       55.224325000     71.718975000    103.167095000
C       56.140596000     71.568103000     98.649376000
H       57.011138000     71.569022000     99.322799000
H       55.679518000     72.560743000     98.709609000
N       55.202926000     70.580518000     99.166224000
H       55.639379000     69.766675000     99.609164000
C       53.987570000     70.876700000     99.628789000
N       53.251395000     71.850729000     99.071018000
H       53.607322000     72.344331000     98.257619000
H       52.516099000     72.302352000     99.621846000
N       53.488572000     70.186847000    100.661553000
H       54.078367000     69.562557000    101.206611000
H       52.491311000     70.144266000    100.838893000
C       59.076869000     72.996831000    107.292459000
H       58.794538000     72.748469000    106.260973000
H       59.263665000     74.079776000    107.345694000
C       60.347293000     72.259777000    107.680848000
O       60.747224000     72.194548000    108.859234000
N       61.030643000     71.707750000    106.665926000
H       60.710273000     71.786765000    105.701480000
H       61.784970000     71.021420000    106.871977000
C       51.138039000     72.278716000    109.317362000
H       51.162750000     72.056035000    110.391327000
H       50.225099000     71.813798000    108.912824000
N       52.846035000     70.505659000    109.419426000
C       52.350085000     71.609470000    108.752774000
C       53.836815000     70.046767000    108.676064000
H       54.462597000     69.187550000    108.889911000
N       54.012569000     70.805477000    107.563313000
H       54.705551000     70.638118000    106.838310000
C       53.068816000     71.809743000    107.589536000
H       52.986162000     72.553475000    106.806564000
C       49.813739000     65.038069000    104.777648000
H       50.222375000     64.720328000    103.812346000
H       49.124166000     65.872491000    104.609016000
S       51.200859000     65.538992000    105.869678000
C       50.436787000     69.116136000    106.426752000
H       50.211181000     70.155762000    106.152607000
H       51.535612000     69.005297000    106.402131000
O       49.810436000     68.256977000    105.508672000
H       50.316437000     67.416139000    105.531654000
C       61.274585000     63.927978000    106.258695000
O       61.727917000     64.120342000    107.384541000
N       60.107314000     64.486823000    105.895007000
H       59.680424000     64.275490000    105.014169000
C       59.413174000     65.512997000    106.656837000
H       60.135742000     66.193201000    107.081599000
H       58.749473000     66.002368000    105.970381000
C       58.534819000     65.024241000    107.763322000
O       58.972883000     64.899124000    108.906047000
N       57.233983000     64.833947000    107.454301000
H       56.957131000     64.955904000    106.495125000
C       56.187702000     64.566748000    108.434887000
H       56.655327000     64.338313000    109.378346000
H       55.584885000     65.456856000    108.508042000
C       56.630091000     62.077093000    101.093790000
H       57.095490000     62.913479000    101.640219000
H       57.421627000     61.526800000    100.560395000
N       55.645965000     62.561817000    100.141201000
H       54.636760000     62.409406000    100.308471000
C       55.959026000     63.245470000     99.042296000
N       57.228816000     63.510380000     98.737826000
H       57.997378000     63.127301000     99.280925000
H       57.494545000     64.069433000     97.932223000
N       54.959004000     63.694646000     98.250588000
H       54.023861000     63.340724000     98.432997000
H       55.145897000     63.828857000     97.264153000
C       63.021264000     67.389578000    107.961755000
H       64.040197000     67.500324000    108.367688000
H       62.943837000     66.397856000    107.505428000
C       62.828969000     68.507780000    106.915597000
O       62.752465000     69.680801000    107.364097000
O       62.792599000     68.188674000    105.691292000
C       58.854238000     69.127185000    111.633834000
H       58.112471000     69.636262000    112.258346000
H       59.769451000     69.734454000    111.656902000
C       58.432027000     68.973320000    110.193507000
C       57.204841000     68.390150000    109.834521000
H       56.503891000     68.075622000    110.610129000
C       56.894671000     68.177797000    108.489401000
H       55.958462000     67.698787000    108.199805000
C       57.799849000     68.542092000    107.489229000
H       57.557244000     68.362676000    106.444833000
C       59.316199000     69.371999000    109.178194000
H       60.253444000     69.872803000    109.424733000
C       59.011358000     69.143622000    107.833203000
H       59.724979000     69.435863000    107.063508000
C       61.170293000     66.302328000     99.493279000
H       62.048594000     66.606984000     98.924667000
H       60.433058000     67.103345000     99.388419000
N       60.933350000     66.938139000    101.926565000
C       61.580368000     66.231431000    100.926073000
C       61.709881000     66.867873000    103.010945000
H       61.537552000     67.332777000    103.979110000
N       62.812962000     66.132514000    102.749784000
H       63.612531000     65.973156000    103.377911000
C       62.754195000     65.725214000    101.440194000
H       63.536022000     65.142037000    100.973450000
Mo      58.895320000     68.084148000    101.821500000
Fe      52.948365000     66.175235000    104.615314000
Fe      54.921378000     67.911710000    104.458405000
Fe      54.127263000     66.670642000    102.298478000
Fe      55.414253000     65.378986000    104.166099000
Fe      57.667890000     66.121873000    103.149877000
Fe      56.920311000     68.779368000    103.583294000
Fe      56.388488000     67.434071000    101.302726000
S       54.601856000     66.383895000    106.086897000
S       52.903897000     68.181993000    103.527205000
S       53.634519000     64.598839000    103.063637000
S       58.862030000     67.792225000    104.102514000
S       57.075003000     69.547373000    101.486549000
S       58.076332000     66.089923000    100.924211000
S       57.587115000     70.854068000    104.430730000
S       57.265795000     64.179445000    104.254091000
S       54.544983000     66.996367000    100.011880000
C       55.920463000     66.989745000    103.094303000
O       60.332974000     69.698836000    102.154531000
O       59.535970000     68.938317000     99.850646000
O       60.244386000     70.783401000     98.776424000
O       60.668728000     71.586288000    103.747438000
O       61.101676000     73.626007000    102.948652000
O       64.672958000     68.278531000     99.340238000
O       64.774698000     69.108270000    101.422743000
C       60.705730000     70.591702000    101.101872000
C       60.093155000     70.090625000     99.796097000
C       60.158425000     71.974628000    101.468578000
C       60.690121000     72.451854000    102.818106000
C       62.241072000     70.552861000    100.920564000
C       62.708957000     69.285056000    100.217022000
C       64.178823000     68.877829000    100.333051000
H       60.329916000     70.275703000    102.996505000
H       62.159925000     68.451031000    100.667730000
H       62.434487000     69.302719000     99.155730000
H       62.554183000     71.448177000    100.365528000
H       62.683654000     70.594804000    101.918930000
H       59.065838000     71.876935000    101.560329000
H       60.368504000     72.698644000    100.676477000
O       58.946514000     68.961875000     95.364996000
H       58.541055000     68.550611000     96.165129000
H       59.819780000     69.201222000     95.727744000
O       58.113510000     68.039883000     97.770885000
H       57.714536000     67.286181000     98.220291000
H       58.615469000     68.441104000     98.514787000
O       51.677200000     65.366377000     99.483543000
H       51.899101000     64.981596000     98.604839000
H       52.500373000     65.820207000     99.721672000
O       51.917207000     70.022042000    112.114924000
H       52.783651000     70.349066000    112.423057000
H       52.052040000     70.096479000    111.140729000
O       61.312788000     69.967357000     96.479578000
H       61.283068000     70.841675000     96.048265000
H       60.879726000     70.175283000     97.341212000
O       52.933647000     62.195798000    100.183447000
H       52.504478000     61.626427000     99.502155000
H       52.148713000     62.601383000    100.601416000
O       64.971833000     68.474462000    104.138186000
H       64.164196000     68.445137000    104.702717000
H       64.593878000     68.738002000    103.276062000
O       59.722868000     75.508830000    101.705158000
H       58.891672000     75.012720000    101.864252000
H       60.319712000     74.911432000    102.213476000
O       57.707029000     73.755235000    102.487287000
H       57.699704000     72.874346000    102.909715000
H       57.144775000     74.257198000    103.104203000
O       62.947515000     70.431555000    104.312232000
H       62.039826000     70.772838000    104.172978000
H       62.756427000     69.626793000    104.859456000
H       58.767089000     70.572671000    105.007099000
H       56.298651000     68.556451000    105.104454000
H       55.441140000     69.376426000    103.691696000
H       54.757933000     65.702290000     99.678826000
H       53.406058000     73.332821000    102.620798000
H       56.492437000     71.399272000     97.631632000
H       58.233395000     72.774408000    107.946049000
H       51.056925000     73.354784000    109.163748000
H       49.248602000     64.193829000    105.172591000
H       50.133739000     68.951861000    107.460810000
H       61.818001000     63.308557000    105.545171000
H       55.499339000     63.746327000    108.231988000
H       56.179606000     61.403132000    101.822446000
H       62.325595000     67.489067000    108.794969000
H       59.140675000     68.186031000    112.103176000
H       60.755099000     65.381860000     99.082851000
