# Supplementary material for: Understanding the Electronic Structure Basis for N2 Binding to FeMoco: A Systematic Quantum Mechanics/Molecular Mechanics Investigation
Source: Inorg Chem. 2023 Mar 29;62(14):5357–75. doi: 10.1021/acs.inorgchem.2c03967 (PMC10091479; doi:10.1021/acs.inorgchem.2c03967)
Supplement: Supplementary file 2 — ic2c03967_si_002.zip [file ic2c03967_si_002.zip › xyz/E4/E4-SP/E4-SP_N2@Fe2_BS346_Ms0.5_QM-VI.xyz]

194
symmetry c1
C       53.369152000     72.830701000    103.595803000
H       53.041232000     73.588923000    104.319517000
C       52.443934000     71.610147000    103.734284000
H       52.418284000     71.317195000    104.789647000
H       51.401854000     71.764716000    103.427417000
H       52.836519000     70.746103000    103.186051000
C       54.793411000     72.413625000    103.948001000
H       55.484969000     73.258061000    104.032903000
H       54.804665000     71.885454000    104.909018000
H       55.205635000     71.712997000    103.210739000
C       56.124220000     71.566962000     98.643600000
H       56.988292000     71.582227000     99.325466000
H       55.654513000     72.555929000     98.689575000
N       55.187666000     70.576378000     99.157561000
H       55.623807000     69.750655000     99.573484000
C       53.972304000     70.867661000     99.626710000
N       53.237464000     71.844853000     99.073626000
H       53.591816000     72.336943000     98.258829000
H       52.503440000     72.298053000     99.625730000
N       53.471107000     70.170501000    100.652944000
H       54.054118000     69.551117000    101.209516000
H       52.475522000     70.147622000    100.843549000
C       59.069246000     72.957875000    107.296047000
H       58.771856000     72.694467000    106.272449000
H       59.265248000     74.040264000    107.326406000
C       60.339610000     72.216187000    107.678565000
O       60.748823000     72.154290000    108.853765000
N       61.010753000     71.658614000    106.659429000
H       60.678198000     71.732039000    105.698717000
H       61.777328000     70.983119000    106.861346000
C       51.148038000     72.273960000    109.306355000
H       50.982523000     72.006624000    110.358036000
H       50.336925000     71.797307000    108.735391000
N       52.822033000     70.494890000    109.596008000
C       52.478866000     71.679634000    108.976718000
C       54.021965000     70.183901000    109.143845000
H       54.600373000     69.304545000    109.401848000
N       54.495225000     71.134873000    108.298119000
H       55.324905000     71.037469000    107.722164000
C       53.508428000     72.081480000    108.149431000
H       53.599882000     72.919783000    107.473205000
C       49.799453000     64.991824000    104.739594000
H       50.183313000     64.659105000    103.769143000
H       49.107438000     65.823892000    104.569815000
S       51.210317000     65.502750000    105.798843000
C       50.282651000     69.027146000    106.303135000
H       50.035373000     70.055392000    106.004212000
H       51.370571000     68.921069000    106.208605000
O       49.612083000     68.124415000    105.453993000
H       50.165965000     67.317170000    105.451478000
C       61.269971000     63.920977000    106.243433000
O       61.720825000     64.120880000    107.369182000
N       60.103377000     64.476078000    105.873384000
H       59.675642000     64.255664000    104.994392000
C       59.406548000     65.508251000    106.623973000
H       60.126897000     66.192715000    107.045686000
H       58.744365000     65.990057000    105.930509000
C       58.523598000     65.028147000    107.729742000
O       58.955668000     64.912734000    108.876254000
N       57.225067000     64.833821000    107.413878000
H       56.952152000     64.945076000    106.451954000
C       56.172717000     64.586481000    108.392808000
H       56.633153000     64.381229000    109.344968000
H       55.565238000     65.475717000    108.434889000
C       56.649005000     62.052714000    101.089212000
H       57.104500000     62.889832000    101.643069000
H       57.446024000     61.510420000    100.556202000
N       55.665682000     62.534975000    100.134855000
H       54.655532000     62.394076000    100.306320000
C       55.971633000     63.232001000     99.045175000
N       57.238521000     63.491544000     98.724126000
H       58.015402000     63.097217000     99.247952000
H       57.487810000     64.082087000     97.937903000
N       54.963011000     63.705227000     98.273019000
H       54.027972000     63.373760000     98.499450000
H       55.119736000     63.778274000     97.273830000
C       63.016724000     67.386719000    107.948215000
H       64.033443000     67.493394000    108.360515000
H       62.937801000     66.396243000    107.489552000
C       62.833908000     68.508355000    106.904860000
O       62.776673000     69.681581000    107.356097000
O       62.783914000     68.193869000    105.679848000
C       58.829132000     69.120323000    111.570122000
H       58.098101000     69.645863000    112.193273000
H       59.744232000     69.728268000    111.564279000
C       58.382614000     68.942033000    110.139063000
C       57.138392000     68.378991000    109.807949000
H       56.451788000     68.079309000    110.602326000
C       56.788434000     68.175041000    108.469578000
H       55.829467000     67.727320000    108.202435000
C       57.677711000     68.520082000    107.448547000
H       57.404173000     68.351170000    106.409616000
C       59.251928000     69.318474000    109.101804000
H       60.201916000     69.806066000    109.325991000
C       58.911054000     69.092965000    107.765388000
H       59.610488000     69.370194000    106.977296000
C       61.237547000     66.273115000     99.501558000
H       62.119834000     66.568899000     98.936918000
H       60.513600000     67.086673000     99.399554000
N       60.981216000     66.903139000    101.927556000
C       61.637199000     66.195199000    100.934909000
C       61.744270000     66.832491000    103.021611000
H       61.561489000     67.298964000    103.987113000
N       62.847134000     66.093688000    102.772647000
H       63.644243000     65.940936000    103.406577000
C       62.802469000     65.685735000    101.462403000
H       63.583412000     65.094615000    101.005654000
Mo      58.960088000     68.023026000    101.771925000
Fe      52.909514000     65.917493000    104.384844000
Fe      54.809031000     67.939030000    104.427667000
Fe      54.243598000     66.565103000    102.225992000
Fe      55.454734000     65.321125000    104.077566000
Fe      57.725182000     66.106087000    103.125587000
Fe      56.942267000     68.749503000    103.512414000
Fe      56.472105000     67.408011000    101.268432000
S       54.547729000     66.163906000    105.901428000
S       52.820067000     67.868591000    103.251125000
S       53.710223000     64.464702000    102.837533000
S       58.902101000     67.779147000    104.068384000
S       57.148935000     69.518933000    101.421777000
S       58.153954000     66.018207000    100.906930000
S       57.445063000     70.744246000    104.548469000
S       57.316194000     64.133708000    104.188098000
S       54.578751000     66.969286000     99.979896000
C       55.938516000     66.980415000    103.106256000
O       60.357723000     69.655901000    102.111295000
O       59.587155000     68.895864000     99.786285000
O       60.260689000     70.772013000     98.741609000
O       60.589254000     71.526721000    103.732799000
O       61.088706000     73.560760000    102.952419000
O       64.691249000     68.273782000     99.340626000
O       64.782505000     69.105487000    101.423447000
C       60.712120000     70.564393000    101.066181000
C       60.116562000     70.061574000     99.750661000
C       60.141329000     71.936001000    101.444448000
C       60.651199000     72.398356000    102.808471000
C       62.247470000     70.546896000    100.893806000
C       62.723654000     69.273636000    100.207059000
C       64.192602000     68.872544000    100.331109000
H       60.329539000     70.225910000    102.960317000
H       62.176973000     68.442887000    100.666816000
H       62.452531000     69.277932000     99.144837000
H       62.554345000     71.437810000    100.328836000
H       62.685076000     70.603992000    101.894073000
H       59.048463000     71.829557000    101.517276000
H       60.357604000     72.672814000    100.666059000
O       59.132712000     69.011903000     95.165993000
H       58.723576000     68.610436000     95.968993000
H       59.992561000     69.276319000     95.544270000
O       58.331036000     68.050935000     97.549357000
H       58.181162000     67.132732000     97.808497000
H       58.714781000     68.417038000     98.377380000
O       51.679424000     65.358271000     99.491738000
H       51.916856000     64.993703000     98.609238000
H       52.518348000     65.745063000     99.788904000
O       51.871332000     70.000903000    112.238225000
H       52.744920000     70.354253000    112.492610000
H       51.957736000     70.058365000    111.256430000
O       61.389472000     69.994524000     96.460759000
H       61.343776000     70.877312000     96.047242000
H       60.923841000     70.171427000     97.312538000
O       52.946616000     62.221651000    100.132284000
H       52.502852000     61.643495000     99.467778000
H       52.172113000     62.617456000    100.577142000
O       64.967268000     68.491780000    104.138655000
H       64.154212000     68.454232000    104.694741000
H       64.595266000     68.737960000    103.268665000
O       59.716555000     75.477295000    101.733296000
H       58.884199000     74.984195000    101.890732000
H       60.313684000     74.874211000    102.233279000
O       57.684342000     73.705730000    102.512654000
H       57.635970000     72.828243000    102.936059000
H       57.126846000     74.229518000    103.116325000
O       62.912658000     70.442793000    104.301684000
H       61.997331000     70.764111000    104.167684000
H       62.739744000     69.631606000    104.845373000
H       58.685513000     70.500081000    105.006603000
H       56.186894000     68.222789000    105.068875000
H       55.265601000     69.240816000    103.619392000
H       55.004766000     65.798311000     99.458898000
N       54.037209000     69.018094000    105.599789000
N       53.465788000     69.658306000    106.312064000
H       53.386107000     73.309068000    102.616529000
H       56.489172000     71.392276000     97.631476000
H       58.232908000     72.754630000    107.964875000
H       51.061328000     73.350928000    109.162403000
H       49.236288000     64.155695000    105.154122000
H       50.059373000     68.905742000    107.363092000
H       61.815958000     63.298884000    105.534208000
H       55.488940000     63.759918000    108.199565000
H       56.197451000     61.372309000    101.811187000
H       62.316960000     67.486596000    108.777947000
H       59.120907000     68.192002000    112.061231000
H       60.809343000     65.360543000     99.086884000
