# Supplementary material for: Understanding the Electronic Structure Basis for N2 Binding to FeMoco: A Systematic Quantum Mechanics/Molecular Mechanics Investigation
Source: Inorg Chem. 2023 Mar 29;62(14):5357–75. doi: 10.1021/acs.inorgchem.2c03967 (PMC10091479; doi:10.1021/acs.inorgchem.2c03967)
Supplement: Supplementary file 2 — ic2c03967_si_002.zip [file ic2c03967_si_002.zip › xyz/E4/E4-SP/E4-SP_nonN2_SH-@Fe6_BS346_Ms1.5_QM-VI.xyz]

192
symmetry c1
C       53.407316000     72.827232000    103.590565000
H       53.095020000     73.581796000    104.324672000
C       52.481162000     71.609302000    103.718834000
H       52.589465000     71.176657000    104.720635000
H       51.413490000     71.815647000    103.573296000
H       52.771126000     70.816845000    103.024369000
C       54.839042000     72.405360000    103.904361000
H       55.535450000     73.246934000    103.961508000
H       54.881238000     71.893561000    104.873028000
H       55.227656000     71.689489000    103.168750000
C       56.150130000     71.574806000     98.658163000
H       57.022980000     71.580955000     99.328289000
H       55.688153000     72.567088000     98.714329000
N       55.213242000     70.590981000     99.183309000
H       55.645159000     69.770952000     99.614572000
C       53.987897000     70.882773000     99.622611000
N       53.259965000     71.855257000     99.052449000
H       53.621776000     72.345201000     98.238923000
H       52.519061000     72.307741000     99.594926000
N       53.466362000     70.191530000    100.643035000
H       54.038069000     69.579833000    101.218712000
H       52.466164000     70.163347000    100.807563000
C       59.094985000     72.977816000    107.312501000
H       58.816348000     72.753537000    106.275206000
H       59.305264000     74.055527000    107.385925000
C       60.345538000     72.208368000    107.701193000
O       60.744596000     72.136652000    108.879517000
N       61.014072000     71.638680000    106.686080000
H       60.692821000     71.726689000    105.723944000
H       61.779094000     70.961645000    106.885911000
C       51.114096000     72.287450000    109.344063000
H       51.157758000     72.077026000    110.419872000
H       50.190920000     71.824227000    108.960544000
N       52.801526000     70.500716000    109.441593000
C       52.303598000     71.596350000    108.765230000
C       53.745685000     69.998026000    108.665183000
H       54.355354000     69.125870000    108.869950000
N       53.893842000     70.724109000    107.529770000
H       54.507489000     70.462371000    106.757160000
C       52.976169000     71.749743000    107.567582000
H       52.878779000     72.479242000    106.772205000
C       49.779256000     65.050367000    104.801944000
H       50.173216000     64.749764000    103.825008000
H       49.086628000     65.886855000    104.657437000
S       51.182386000     65.531779000    105.888635000
C       50.443856000     69.122505000    106.436398000
H       50.217289000     70.162365000    106.164459000
H       51.542897000     69.013968000    106.418407000
O       49.823071000     68.265577000    105.510976000
H       50.322400000     67.421189000    105.541219000
C       61.269641000     63.925874000    106.244038000
O       61.723851000     64.121922000    107.369034000
N       60.103107000     64.485366000    105.877991000
H       59.670954000     64.267957000    105.001157000
C       59.410495000     65.516278000    106.635482000
H       60.134874000     66.197127000    107.055631000
H       58.746549000     66.005671000    105.947195000
C       58.537515000     65.029243000    107.748687000
O       58.982926000     64.902509000    108.888796000
N       57.235132000     64.838159000    107.448634000
H       56.953824000     64.955881000    106.489968000
C       56.196211000     64.563123000    108.434392000
H       56.667482000     64.334350000    109.375889000
H       55.588582000     65.449008000    108.510298000
C       56.633672000     62.100843000    101.107808000
H       57.069802000     62.944057000    101.668168000
H       57.443820000     61.575500000    100.577857000
N       55.645528000     62.566529000    100.149433000
H       54.637663000     62.410043000    100.319835000
C       55.943910000     63.252902000     99.049644000
N       57.209476000     63.523916000     98.729358000
H       57.988525000     63.137619000     99.255201000
H       57.453585000     64.101757000     97.932730000
N       54.932893000     63.701638000     98.270783000
H       53.999369000     63.364053000     98.491113000
H       55.093400000     63.792910000     97.274252000
C       63.019621000     67.384065000    107.949034000
H       64.033939000     67.489225000    108.367663000
H       62.939731000     66.391567000    107.494930000
C       62.849424000     68.501391000    106.899615000
O       62.816153000     69.678107000    107.341877000
O       62.786838000     68.179681000    105.676277000
C       58.803434000     69.122596000    111.521974000
H       58.075352000     69.659044000    112.140002000
H       59.714582000     69.735760000    111.490721000
C       58.339973000     68.910059000    110.100231000
C       57.093271000     68.336123000    109.800079000
H       56.415971000     68.053264000    110.608235000
C       56.726073000     68.105094000    108.472318000
H       55.768984000     67.644493000    108.225515000
C       57.590821000     68.439837000    107.428355000
H       57.289078000     68.259553000    106.398239000
C       59.190250000     69.270681000    109.041114000
H       60.141951000     69.765273000    109.243816000
C       58.825728000     69.025799000    107.713614000
H       59.504557000     69.302013000    106.907320000
C       61.230613000     66.292548000     99.523436000
H       62.109120000     66.587794000     98.951773000
H       60.509131000     67.109867000     99.433307000
N       60.994336000     66.899179000    101.956913000
C       61.642404000     66.200643000    100.952384000
C       61.762193000     66.810993000    103.046709000
H       61.588786000     67.268807000    104.018548000
N       62.860530000     66.070961000    102.782514000
H       63.661074000     65.909753000    103.410689000
C       62.807878000     65.679467000    101.467577000
H       63.583572000     65.089889000    101.000005000
Mo      58.998164000     68.042825000    101.816309000
Fe      52.865345000     66.047129000    104.502076000
Fe      54.807749000     67.975059000    104.623842000
Fe      54.217001000     66.760579000    102.399115000
Fe      55.411592000     65.454843000    104.216098000
Fe      57.708579000     66.214640000    103.250768000
Fe      57.002506000     68.869654000    103.586047000
Fe      56.477967000     67.488159000    101.403737000
S       54.489757000     66.275652000    106.075660000
S       52.865755000     68.101612000    103.480434000
S       53.652702000     64.643714000    102.944008000
S       58.963491000     67.871556000    104.119113000
S       57.197896000     69.584339000    101.485168000
S       58.121470000     66.039606000    101.018735000
S       57.503931000     70.807233000    104.672769000
S       57.242831000     64.209494000    104.269649000
S       54.567219000     67.017080000    100.118251000
C       55.934640000     67.128288000    103.275954000
O       60.405357000     69.668313000    102.108728000
O       59.580725000     68.908812000     99.801810000
O       60.253868000     70.775673000     98.737769000
O       60.628139000     71.536654000    103.726242000
O       61.097470000     73.577626000    102.947530000
O       64.691512000     68.266186000     99.334290000
O       64.795987000     69.115633000    101.409338000
C       60.733474000     70.577735000    101.056657000
C       60.118549000     70.069388000     99.751678000
C       60.158987000     71.946452000    101.441351000
C       60.673257000     72.410884000    102.803159000
C       62.264840000     70.564935000    100.865013000
C       62.729988000     69.273001000    100.206952000
C       64.199361000     68.873202000    100.323138000
H       60.386401000     70.241937000    102.957991000
H       62.187441000     68.457238000    100.697808000
H       62.444658000     69.250011000     99.148541000
H       62.561477000     71.439934000    100.271151000
H       62.713552000     70.650263000    101.858597000
H       59.066799000     71.836810000    101.518744000
H       60.367140000     72.685400000    100.662823000
O       59.138104000     69.018228000     95.162388000
H       58.726401000     68.627002000     95.968909000
H       59.998568000     69.283160000     95.539083000
O       58.331313000     68.073406000     97.550193000
H       58.221879000     67.139902000     97.774671000
H       58.706658000     68.427249000     98.387468000
O       51.686581000     65.363939000     99.497838000
H       51.921115000     64.996334000     98.615587000
H       52.524300000     65.754710000     99.791753000
O       51.904401000     70.019442000    112.130817000
H       52.772702000     70.346105000    112.434537000
H       52.035294000     70.099905000    111.155557000
O       61.391194000     69.997529000     96.462173000
H       61.346233000     70.880078000     96.047854000
H       60.923548000     70.175227000     97.312719000
O       52.930594000     62.212254000    100.167175000
H       52.499519000     61.636408000     99.492342000
H       52.146213000     62.610000000    100.594120000
O       64.967415000     68.459924000    104.127338000
H       64.158305000     68.430057000    104.689713000
H       64.592664000     68.728355000    103.265702000
O       59.728086000     75.488581000    101.720712000
H       58.896538000     74.994177000    101.879822000
H       60.325387000     74.888595000    102.224285000
O       57.703022000     73.730474000    102.503658000
H       57.656548000     72.858835000    102.938096000
H       57.146343000     74.260126000    103.103492000
O       62.934987000     70.421101000    104.284000000
H       62.023864000     70.757676000    104.160842000
H       62.754536000     69.614733000    104.832629000
H       58.795464000     70.611867000    104.989601000
H       55.056873000     68.827558000    105.867983000
H       55.374524000     69.389801000    104.212842000
H       54.997001000     65.798514000     99.733587000
H       53.405566000     73.312238000    102.614416000
H       56.500418000     71.401086000     97.640705000
H       58.241455000     72.761540000    107.955004000
H       51.044404000     73.361880000    109.174235000
H       49.222510000     64.196962000    105.189028000
H       50.134370000     68.954472000    107.467942000
H       61.812712000     63.302955000    105.533302000
H       55.508832000     63.742646000    108.228412000
H       56.190092000     61.407836000    101.822706000
H       62.315786000     67.489113000    108.774675000
H       59.104401000     68.208456000    112.033703000
H       60.795861000     65.383185000     99.108527000
