# Supplementary material for: Understanding the Electronic Structure Basis for N2 Binding to FeMoco: A Systematic Quantum Mechanics/Molecular Mechanics Investigation
Source: Inorg Chem. 2023 Mar 29;62(14):5357–75. doi: 10.1021/acs.inorgchem.2c03967 (PMC10091479; doi:10.1021/acs.inorgchem.2c03967)
Supplement: Supplementary file 2 — ic2c03967_si_002.zip [file ic2c03967_si_002.zip › xyz/E4/E4-DP-DS/E4-DP-DS_N2@Fe2_BS2357_Ms0.5_QM-VI.xyz]

194
symmetry c1
C       53.372573000     72.824901000    103.596630000
H       53.055287000     73.590615000    104.317683000
C       52.425141000     71.621042000    103.723572000
H       52.428705000     71.284562000    104.766362000
H       51.377073000     71.810513000    103.460350000
H       52.776800000     70.775057000    103.124017000
C       54.783324000     72.374464000    103.963589000
H       55.508195000     73.194097000    104.012430000
H       54.765437000     71.893458000    104.950142000
H       55.175425000     71.621787000    103.268237000
C       56.187825000     71.506391000     98.678809000
H       57.080988000     71.431119000     99.315850000
H       55.781647000     72.517149000     98.807530000
N       55.216359000     70.548332000     99.191221000
H       55.605463000     69.705118000     99.617986000
C       53.987653000     70.877466000     99.597650000
N       53.315691000     71.889443000     99.026660000
H       53.713130000     72.384399000     98.233467000
H       52.568845000     72.349096000     99.553667000
N       53.410919000     70.193713000    100.590786000
H       53.925187000     69.478978000    101.106709000
H       52.406798000     70.219666000    100.728433000
C       59.103409000     72.992613000    107.342140000
H       58.825113000     72.792084000    106.299866000
H       59.340566000     74.062840000    107.438515000
C       60.333259000     72.183132000    107.717721000
O       60.762038000     72.132298000    108.888509000
N       60.940359000     71.561227000    106.700249000
H       60.556746000     71.605090000    105.758075000
H       61.720129000     70.897284000    106.886754000
C       51.130946000     72.277801000    109.297630000
H       50.935748000     71.999511000    110.341304000
H       50.335009000     71.806500000    108.701464000
N       52.784421000     70.493115000    109.626367000
C       52.467330000     71.681842000    109.002977000
C       53.991428000     70.171885000    109.206199000
H       54.556121000     69.288175000    109.477806000
N       54.494440000     71.122066000    108.375499000
H       55.357936000     71.034501000    107.853777000
C       53.521565000     72.081155000    108.206724000
H       53.638117000     72.924297000    107.539987000
C       49.837499000     64.967331000    104.708406000
H       50.224093000     64.615040000    103.745343000
H       49.144795000     65.793285000    104.512114000
S       51.248327000     65.491148000    105.764246000
C       50.236101000     68.968266000    106.255500000
H       49.989611000     69.990977000    105.937426000
H       51.318113000     68.847955000    106.133563000
O       49.543017000     68.046175000    105.447260000
H       50.092519000     67.234675000    105.472389000
C       61.285034000     63.933023000    106.268944000
O       61.740119000     64.122082000    107.394340000
N       60.115920000     64.490490000    105.910758000
H       59.683120000     64.275902000    105.032559000
C       59.417257000     65.513583000    106.673407000
H       60.137788000     66.193964000    107.099733000
H       58.750798000     66.003176000    105.989076000
C       58.538431000     65.020820000    107.775741000
O       58.974600000     64.899998000    108.919785000
N       57.239178000     64.823467000    107.463548000
H       56.956287000     64.957013000    106.508023000
C       56.199699000     64.533843000    108.445017000
H       56.669924000     64.298965000    109.385453000
H       55.587510000     65.416333000    108.526776000
C       56.610503000     62.084677000    101.077947000
H       57.012309000     62.941943000    101.643024000
H       57.446155000     61.582652000    100.565368000
N       55.627005000     62.512385000    100.097684000
H       54.618634000     62.365721000    100.278981000
C       55.927811000     63.189775000     98.991699000
N       57.193926000     63.499208000     98.702127000
H       57.966985000     63.119885000     99.240965000
H       57.450640000     64.035864000     97.878476000
N       54.927546000     63.592529000     98.179608000
H       53.991860000     63.256103000     98.384946000
H       55.107220000     63.688330000     97.187120000
C       63.006094000     67.379430000    107.938568000
H       64.023728000     67.477134000    108.350784000
H       62.916210000     66.386663000    107.487476000
C       62.838638000     68.496223000    106.888096000
O       62.820896000     69.673381000    107.330110000
O       62.762413000     68.175297000    105.665369000
C       58.799606000     69.120642000    111.472246000
H       58.086689000     69.676865000    112.090199000
H       59.713451000     69.727474000    111.410868000
C       58.301997000     68.890454000    110.063995000
C       57.044493000     68.319505000    109.805902000
H       56.397295000     68.035366000    110.637799000
C       56.625680000     68.092816000    108.491697000
H       55.657975000     67.635038000    108.278781000
C       57.454719000     68.432521000    107.420649000
H       57.122528000     68.238116000    106.401215000
C       59.115821000     69.252994000    108.975876000
H       60.076774000     69.742435000    109.148090000
C       58.700008000     69.019480000    107.660622000
H       59.336495000     69.308855000    106.824905000
C       61.152712000     66.296455000     99.426904000
H       62.004285000     66.615804000     98.826916000
H       60.408861000     67.093593000     99.361267000
N       61.038380000     66.908334000    101.867522000
C       61.629107000     66.202039000    100.835319000
C       61.853614000     66.806625000    102.922351000
H       61.731724000     67.261443000    103.904323000
N       62.925916000     66.049112000    102.609053000
H       63.741299000     65.866371000    103.215354000
C       62.807397000     65.659198000    101.297884000
H       63.548752000     65.055465000    100.793905000
Mo      59.046832000     68.087329000    101.822301000
Fe      52.944613000     65.989500000    104.348584000
Fe      54.802580000     67.925695000    104.652635000
Fe      54.377934000     66.730148000    102.233296000
Fe      55.497386000     65.372943000    104.196581000
Fe      57.756544000     66.210867000    103.212292000
Fe      57.179759000     68.830314000    103.692848000
Fe      56.447285000     67.653992000    101.496166000
S       54.501248000     66.172824000    106.057413000
S       52.916964000     67.994285000    103.352232000
S       53.848493000     64.614730000    102.738903000
S       59.101637000     67.757077000    104.111092000
S       57.328143000     69.662603000    101.575697000
S       58.048393000     66.160248000    100.996667000
S       57.746751000     70.888693000    104.666506000
S       57.397179000     64.211086000    104.197213000
S       54.922140000     66.889614000     99.920919000
C       56.022246000     67.136658000    103.366800000
O       60.487467000     69.684142000    102.118686000
O       59.620270000     68.919019000     99.826842000
O       60.265327000     70.784627000     98.746513000
O       60.654931000     71.543382000    103.718165000
O       61.102600000     73.596769000    102.956893000
O       64.708912000     68.270913000     99.316489000
O       64.816165000     69.122309000    101.391934000
C       60.779945000     70.596388000    101.058555000
C       60.151227000     70.083557000     99.764826000
C       60.192086000     71.961145000    101.439254000
C       60.694245000     72.425904000    102.803415000
C       62.306055000     70.592529000    100.844538000
C       62.759704000     69.300529000    100.179454000
C       64.222139000     68.884649000    100.303098000
H       60.461624000     70.277830000    102.965731000
H       62.205490000     68.484892000    100.657555000
H       62.480391000     69.289415000     99.119447000
H       62.594162000     71.467997000    100.247945000
H       62.764109000     70.674607000    101.833746000
H       59.099547000     71.846624000    101.507059000
H       60.399368000     72.700102000    100.660844000
O       58.855587000     68.933840000     95.455225000
H       58.445115000     68.529566000     96.256264000
H       59.738101000     69.151492000     95.807159000
O       57.977501000     68.067986000     97.882257000
H       57.386148000     67.512685000     98.405854000
H       58.575594000     68.406255000     98.583601000
O       51.781399000     65.368391000     99.494175000
H       51.979556000     65.003811000     98.601861000
H       52.651605000     65.685641000     99.783157000
O       51.853705000     69.999944000    112.267934000
H       52.729428000     70.357536000    112.508800000
H       51.924705000     70.055849000    111.284738000
O       61.292662000     69.938436000     96.447908000
H       61.264065000     70.807158000     96.005721000
H       60.874918000     70.162546000     97.312678000
O       52.922744000     62.144399000    100.203939000
H       52.482554000     61.591974000     99.516205000
H       52.149917000     62.582611000    100.611121000
O       64.953418000     68.431235000    104.118855000
H       64.144859000     68.408556000    104.681776000
H       64.583885000     68.722249000    103.262945000
O       59.719471000     75.488681000    101.721411000
H       58.889998000     74.989777000    101.876490000
H       60.317897000     74.893738000    102.229859000
O       57.691885000     73.724237000    102.501995000
H       57.641134000     72.857305000    102.944894000
H       57.140394000     74.261487000    103.099781000
O       62.952768000     70.418779000    104.277244000
H       62.047758000     70.777199000    104.170904000
H       62.760456000     69.614582000    104.824712000
H       56.803584000     70.997074000    105.617958000
H       55.887214000     69.119786000    104.750123000
H       55.110332000     68.392175000    101.700985000
H       55.403635000     65.679080000     99.583212000
N       53.935908000     69.013896000    105.805983000
N       53.313139000     69.666297000    106.461392000
H       53.400626000     73.301300000    102.616653000
H       56.497227000     71.375415000     97.641883000
H       58.247296000     72.784230000    107.983815000
H       51.052049000     73.355972000    109.158270000
H       49.267120000     64.140968000    105.132542000
H       50.040468000     68.874781000    107.323717000
H       61.828878000     63.317181000    105.552653000
H       55.515865000     63.711876000    108.233258000
H       56.177894000     61.379011000    101.787161000
H       62.309042000     67.491851000    108.768978000
H       59.100073000     68.217499000    112.003426000
H       60.721413000     65.377294000     99.030388000
