# Supplementary material for: Understanding the Electronic Structure Basis for N2 Binding to FeMoco: A Systematic Quantum Mechanics/Molecular Mechanics Investigation
Source: Inorg Chem. 2023 Mar 29;62(14):5357–75. doi: 10.1021/acs.inorgchem.2c03967 (PMC10091479; doi:10.1021/acs.inorgchem.2c03967)
Supplement: Supplementary file 2 — ic2c03967_si_002.zip [file ic2c03967_si_002.zip › xyz/E4/E4-DP-DS/E4-DP-DS_nonN2_BS135_Ms0.5_QM-VI.xyz]

192
symmetry c1
C       53.475263000     72.982805000    103.446177000
H       53.228342000     73.757954000    104.185000000
C       52.572679000     71.766678000    103.683006000
H       52.790494000     71.339694000    104.668357000
H       51.495946000     71.973059000    103.653993000
H       52.781401000     70.971894000    102.963136000
C       54.930296000     72.577153000    103.646575000
H       55.633400000     73.399484000    103.493220000
H       55.076757000     72.226169000    104.669838000
H       55.211032000     71.738623000    102.993196000
C       56.254673000     71.518708000     98.729303000
H       57.161998000     71.434175000     99.344935000
H       55.871822000     72.539456000     98.855192000
N       55.281983000     70.583604000     99.279456000
H       55.676293000     69.813591000     99.827218000
C       54.031294000     70.915937000     99.614920000
N       53.368831000     71.888665000     98.965222000
H       53.792745000     72.370280000     98.176550000
H       52.581919000     72.340534000     99.430398000
N       53.432463000     70.279681000    100.623553000
H       53.930980000     69.528154000    101.133435000
H       52.421522000     70.289821000    100.705298000
C       59.028325000     72.932060000    107.276192000
H       58.739427000     72.623690000    106.262642000
H       59.188936000     74.020646000    107.263773000
C       60.324859000     72.244129000    107.675292000
O       60.740493000     72.224248000    108.849285000
N       61.007431000     71.686584000    106.665450000
H       60.644479000     71.714540000    105.713182000
H       61.774889000     71.015239000    106.876471000
C       51.125755000     72.281046000    109.371013000
H       51.204735000     72.088718000    110.447851000
H       50.190447000     71.812452000    109.024888000
N       52.820808000     70.485038000    109.397822000
C       52.291206000     71.584114000    108.750714000
C       53.723199000     69.983110000    108.569451000
H       54.336578000     69.102576000    108.736116000
N       53.808801000     70.711102000    107.428267000
H       54.415148000     70.491213000    106.628569000
C       52.901328000     71.739754000    107.521149000
H       52.762917000     72.471809000    106.734323000
C       49.856532000     65.064598000    104.813162000
H       50.299232000     64.758222000    103.858813000
H       49.168568000     65.897671000    104.632240000
S       51.209794000     65.557989000    105.955074000
C       50.431264000     69.151218000    106.477102000
H       50.188515000     70.185315000    106.197401000
H       51.531552000     69.062403000    106.459464000
O       49.828865000     68.275949000    105.557078000
H       50.335165000     67.436272000    105.604836000
C       61.274096000     63.894613000    106.254605000
O       61.741057000     64.118504000    107.369274000
N       60.079911000     64.400330000    105.906622000
H       59.647499000     64.169815000    105.032864000
C       59.368331000     65.411595000    106.666475000
H       60.072642000     66.132890000    107.053862000
H       58.660363000     65.848772000    105.989175000
C       58.539186000     64.919084000    107.800718000
O       59.016638000     64.796814000    108.926679000
N       57.231115000     64.733722000    107.534018000
H       56.914111000     64.883862000    106.591772000
C       56.221952000     64.426966000    108.537898000
H       56.714796000     64.157614000    109.457662000
H       55.621378000     65.312512000    108.667951000
C       56.581577000     62.081239000    101.045675000
H       57.028402000     62.932630000    101.583983000
H       57.387006000     61.540160000    100.523678000
N       55.590717000     62.526827000    100.078487000
H       54.585302000     62.354075000    100.252311000
C       55.897089000     63.164876000     98.945740000
N       57.166555000     63.469446000     98.664589000
H       57.932026000     63.124065000     99.234553000
H       57.430428000     63.987884000     97.832779000
N       54.910143000     63.517013000     98.104825000
H       53.964580000     63.204632000     98.296265000
H       55.104620000     63.642885000     97.119766000
C       63.008598000     67.387504000    107.940544000
H       64.029013000     67.499456000    108.341951000
H       62.931732000     66.401479000    107.472326000
C       62.805029000     68.521127000    106.911959000
O       62.741394000     69.688094000    107.380038000
O       62.745226000     68.225055000    105.682918000
C       58.895533000     69.147129000    111.733268000
H       58.149627000     69.634872000    112.369236000
H       59.813292000     69.748528000    111.778299000
C       58.486780000     69.007525000    110.289553000
C       57.283238000     68.380412000    109.921460000
H       56.556460000     68.100412000    110.685554000
C       57.045798000     68.049142000    108.588592000
H       56.136781000     67.525212000    108.291240000
C       58.003046000     68.348817000    107.614760000
H       57.851968000     68.019464000    106.588962000
C       59.387177000     69.398416000    109.286986000
H       60.294694000     69.947947000    109.539727000
C       59.154611000     69.061001000    107.950326000
H       59.886801000     69.329294000    107.189111000
C       61.125737000     66.301149000     99.418234000
H       61.970134000     66.635282000     98.814784000
H       60.367830000     67.086590000     99.362570000
N       61.025034000     66.907452000    101.862029000
C       61.612053000     66.208334000    100.822905000
C       61.859238000     66.819232000    102.903486000
H       61.743799000     67.271659000    103.886827000
N       62.935968000     66.074633000    102.577211000
H       63.762899000     65.910458000    103.174682000
C       62.803408000     65.680213000    101.268933000
H       63.544317000     65.085339000    100.753996000
Mo      58.995994000     68.039303000    101.883339000
Fe      53.008737000     66.274719000    104.820484000
Fe      55.092378000     67.965454000    104.780606000
Fe      54.172109000     66.954627000    102.522887000
Fe      55.397126000     65.320113000    104.225660000
Fe      57.669809000     66.048665000    103.164046000
Fe      57.178511000     68.493674000    103.802495000
Fe      56.390600000     67.628840000    101.456960000
S       54.686942000     66.269348000    106.258110000
S       53.050410000     68.370093000    103.920984000
S       53.520310000     64.815111000    103.143748000
S       59.127333000     67.547549000    104.125696000
S       57.265663000     69.671780000    101.831594000
S       58.026503000     66.146554000    100.928255000
S       56.256587000     70.113371000    105.210856000
S       57.249441000     64.083622000    104.219135000
S       54.601279000     66.461152000    100.238764000
C       55.977803000     66.950715000    103.264724000
O       60.434073000     69.659341000    102.187178000
O       59.520778000     68.924879000     99.893468000
O       60.246111000     70.756321000     98.806188000
O       60.407750000     71.559647000    103.794426000
O       61.032699000     73.561810000    103.001794000
O       64.690033000     68.281913000     99.344116000
O       64.779899000     69.109821000    101.429453000
C       60.736403000     70.567702000    101.123259000
C       60.102096000     70.062034000     99.826490000
C       60.128290000     71.932548000    101.479713000
C       60.563022000     72.412810000    102.859524000
C       62.264664000     70.570974000    100.917822000
C       62.732828000     69.311351000    100.198785000
C       64.194721000     68.886754000    100.331921000
H       60.310063000     70.249162000    103.014347000
H       62.170984000     68.471880000    100.624062000
H       62.473015000     69.350468000     99.134744000
H       62.559562000     71.472826000    100.365534000
H       62.719186000     70.608090000    101.910785000
H       59.037301000     71.794563000    101.504170000
H       60.359345000     72.666393000    100.703575000
O       58.933330000     68.957377000     95.406230000
H       58.528480000     68.539179000     96.203188000
H       59.808514000     69.190196000     95.767605000
O       58.096431000     68.018139000     97.807326000
H       57.651578000     67.283061000     98.246530000
H       58.592373000     68.404668000     98.562159000
O       51.670558000     65.364474000     99.486421000
H       51.900302000     64.986203000     98.607711000
H       52.528418000     65.726141000     99.773031000
O       51.919461000     70.027581000    112.106854000
H       52.789373000     70.347656000    112.411276000
H       52.053930000     70.094978000    111.131724000
O       61.314570000     69.965789000     96.496596000
H       61.277848000     70.838401000     96.062842000
H       60.881284000     70.170059000     97.358695000
O       52.895992000     62.118914000    100.255623000
H       52.465021000     61.580996000     99.551272000
H       52.118505000     62.563769000    100.647741000
O       64.933363000     68.559141000    104.154372000
H       64.114530000     68.499902000    104.700023000
H       64.567372000     68.767790000    103.272112000
O       59.812604000     75.542818000    101.686649000
H       58.959901000     75.057249000    101.690288000
H       60.333747000     74.911909000    102.233612000
O       57.624970000     73.930777000    101.968026000
H       57.305547000     73.026563000    102.093501000
H       57.209689000     74.386243000    102.727134000
O       62.798388000     70.490265000    104.321982000
H       61.874531000     70.789740000    104.215287000
H       62.659263000     69.664481000    104.853614000
H       56.846121000     69.776969000    106.373642000
H       56.818563000     67.838454000    105.164385000
H       54.781910000     68.343463000    101.649153000
H       54.920513000     65.151006000    100.247849000
H       53.402423000     73.448054000    102.463152000
H       56.542070000     71.375821000     97.687628000
H       58.200286000     72.728139000    107.955065000
H       51.050991000     73.352883000    109.187504000
H       49.283876000     64.214902000    105.184890000
H       50.121084000     68.980937000    107.508069000
H       61.826797000     63.287958000    105.537254000
H       55.528719000     63.616625000    108.312342000
H       56.144125000     61.406768000    101.781762000
H       62.317413000     67.473182000    108.779009000
H       59.177959000     68.187599000    112.166439000
H       60.706985000     65.375686000     99.022929000
