# Supplementary material for: Understanding the Electronic Structure Basis for N2 Binding to FeMoco: A Systematic Quantum Mechanics/Molecular Mechanics Investigation
Source: Inorg Chem. 2023 Mar 29;62(14):5357–75. doi: 10.1021/acs.inorgchem.2c03967 (PMC10091479; doi:10.1021/acs.inorgchem.2c03967)
Supplement: Supplementary file 2 — ic2c03967_si_002.zip [file ic2c03967_si_002.zip › xyz/E4/E4-DP-DS/E4-DP-DS_N2@Fe6_BS235_Ms0.5_QM-VI.xyz]

194
symmetry c1
C       53.566110000     72.812178000    103.487986000
H       53.316181000     73.563709000    104.249171000
C       52.618994000     71.617998000    103.675156000
H       52.733326000     71.239136000    104.696945000
H       51.554301000     71.838097000    103.528635000
H       52.888168000     70.789068000    103.013915000
C       55.008656000     72.349868000    103.712078000
H       55.724558000     73.179864000    103.754391000
H       55.073494000     71.803156000    104.660273000
H       55.329231000     71.634693000    102.939910000
C       56.207647000     71.486120000     98.681006000
H       57.103713000     71.401374000     99.313496000
H       55.812934000     72.501587000     98.812492000
N       55.230539000     70.534237000     99.194312000
H       55.624274000     69.724986000     99.682305000
C       53.996058000     70.870804000     99.582318000
N       53.334967000     71.881168000     98.993818000
H       53.745228000     72.377120000     98.207458000
H       52.575858000     72.336191000     99.505951000
N       53.412140000     70.198873000    100.576808000
H       53.908705000     69.433014000    101.052577000
H       52.407948000     70.244390000    100.710730000
C       59.104421000     73.047132000    107.324566000
H       58.830625000     72.856069000    106.281544000
H       59.323686000     74.119546000    107.433656000
C       60.346007000     72.255458000    107.696237000
O       60.766972000     72.194532000    108.868333000
N       60.974172000     71.657579000    106.675375000
H       60.606506000     71.714752000    105.726541000
H       61.734080000     70.971342000    106.870701000
C       51.073619000     72.285496000    109.323158000
H       50.907702000     72.017518000    110.374505000
H       50.256433000     71.822872000    108.749467000
N       52.779909000     70.525101000    109.613829000
C       52.398302000     71.696157000    108.991597000
C       53.982598000     70.247295000    109.146075000
H       54.588052000     69.380046000    109.387015000
N       54.415866000     71.215273000    108.299102000
H       55.224059000     71.138944000    107.694820000
C       53.402028000     72.126877000    108.151959000
H       53.462044000     72.963470000    107.470622000
C       49.798349000     65.032727000    104.802154000
H       50.165455000     64.734962000    103.813538000
H       49.119399000     65.883827000    104.678932000
S       51.232638000     65.472489000    105.869032000
C       50.441735000     69.085174000    106.421912000
H       50.200264000     70.117355000    106.132252000
H       51.540815000     68.992013000    106.400638000
O       49.827171000     68.200035000    105.515120000
H       50.366593000     67.381234000    105.527354000
C       61.270215000     63.912970000    106.254289000
O       61.728770000     64.126133000    107.374269000
N       60.086176000     64.437786000    105.897013000
H       59.658055000     64.208568000    105.020241000
C       59.374799000     65.455342000    106.652540000
H       60.082262000     66.164371000    107.055646000
H       58.682610000     65.908242000    105.970018000
C       58.521925000     64.964656000    107.771519000
O       58.976417000     64.852791000    108.908825000
N       57.220156000     64.762439000    107.477780000
H       56.918856000     64.898637000    106.528248000
C       56.193263000     64.479012000    108.472308000
H       56.672919000     64.252611000    109.410336000
H       55.576643000     65.360094000    108.549285000
C       56.528424000     62.040914000    101.018419000
H       56.930259000     62.915443000    101.555721000
H       57.359351000     61.542662000    100.495004000
N       55.505399000     62.420827000    100.055984000
H       54.510263000     62.249080000    100.284815000
C       55.746546000     63.030626000     98.892898000
N       56.988478000     63.414638000     98.578899000
H       57.777933000     63.154736000     99.159081000
H       57.209443000     63.865245000     97.699702000
N       54.714494000     63.284267000     98.068828000
H       53.812349000     62.888323000     98.308222000
H       54.844998000     63.368506000     97.065334000
C       62.988574000     67.392304000    107.932578000
H       64.008510000     67.497079000    108.337382000
H       62.906305000     66.404810000    107.468530000
C       62.798262000     68.522002000    106.899102000
O       62.747799000     69.691560000    107.361118000
O       62.736610000     68.220534000    105.671168000
C       58.849557000     69.128542000    111.593657000
H       58.117163000     69.652573000    112.216367000
H       59.765305000     69.735124000    111.589055000
C       58.404842000     68.942363000    110.163271000
C       57.183216000     68.325203000    109.840289000
H       56.501201000     68.017895000    110.635100000
C       56.852894000     68.067979000    108.508631000
H       55.912421000     67.579646000    108.246852000
C       57.739027000     68.420811000    107.485779000
H       57.494525000     68.180187000    106.452144000
C       59.258084000     69.344733000    109.123014000
H       60.187954000     69.872723000    109.341447000
C       58.935204000     69.072757000    107.789052000
H       59.624878000     69.364439000    106.997293000
C       61.165227000     66.267316000     99.428570000
H       62.018026000     66.591600000     98.833101000
H       60.418009000     67.062110000     99.359672000
N       61.027551000     66.890573000    101.862692000
C       61.633279000     66.183007000    100.840296000
C       61.839610000     66.812714000    102.921417000
H       61.702890000     67.274273000    103.898138000
N       62.924833000     66.068461000    102.620435000
H       63.744377000     65.911065000    103.228969000
C       62.817489000     65.662971000    101.312966000
H       63.568069000     65.063695000    100.817998000
Mo      58.995038000     67.983154000    101.800672000
Fe      52.885691000     65.921176000    104.402570000
Fe      54.887260000     67.712664000    104.616662000
Fe      54.193208000     66.721617000    102.278409000
Fe      55.434914000     65.183189000    104.018605000
Fe      57.717741000     66.034084000    103.132929000
Fe      57.128835000     68.516997000    103.608686000
Fe      56.396934000     67.475264000    101.313446000
S       54.575098000     65.970799000    105.968005000
S       52.863259000     67.979359000    103.540351000
S       53.638714000     64.543540000    102.742652000
S       59.034492000     67.580412000    104.064336000
S       57.200719000     69.511594000    101.604021000
S       58.090241000     66.033216000    100.921973000
S       54.360683000     69.394264000    105.962169000
S       57.353014000     64.055925000    104.140138000
S       54.778680000     66.331114000    100.010391000
C       55.948573000     66.928530000    103.175431000
O       60.384699000     69.636119000    102.139172000
O       59.550939000     68.901668000     99.820369000
O       60.253236000     70.762696000     98.767957000
O       60.426239000     71.523346000    103.764442000
O       61.026747000     73.536071000    102.983431000
O       64.692686000     68.285200000     99.344464000
O       64.769942000     69.103896000    101.433518000
C       60.712006000     70.552224000    101.089965000
C       60.105477000     70.052874000     99.777329000
C       60.108749000     71.916191000    101.456055000
C       60.561299000     72.385729000    102.836213000
C       62.244942000     70.554577000    100.909872000
C       62.725251000     69.296834000    100.195639000
C       64.189773000     68.882224000    100.333073000
H       60.297734000     70.212767000    102.979455000
H       62.167286000     68.454851000    100.620645000
H       62.469827000     69.332370000     99.130352000
H       62.546385000     71.457507000    100.362277000
H       62.686292000     70.592601000    101.909110000
H       59.016838000     71.785811000    101.486923000
H       60.337687000     72.654679000    100.683371000
O       59.003733000     68.974139000     95.301151000
H       58.595598000     68.556054000     96.096573000
H       59.872856000     69.215384000     95.672243000
O       58.168919000     68.023824000     97.688722000
H       57.762042000     67.239973000     98.077013000
H       58.640366000     68.393543000     98.467626000
O       51.729092000     65.327945000     99.469157000
H       51.926032000     65.012178000     98.558649000
H       52.606376000     65.633680000     99.758805000
O       51.872410000     70.014430000    112.260149000
H       52.747828000     70.365468000    112.510522000
H       51.953274000     70.078711000    111.277983000
O       61.340852000     69.971040000     96.470870000
H       61.300763000     70.847047000     96.043572000
H       60.895206000     70.166582000     97.328908000
O       52.833075000     61.975174000    100.362960000
H       52.383607000     61.490155000     99.634000000
H       52.089415000     62.488389000    100.737996000
O       64.933845000     68.550370000    104.153269000
H       64.113005000     68.493625000    104.696216000
H       64.570608000     68.760907000    103.270133000
O       59.796719000     75.527468000    101.695719000
H       58.943494000     75.044101000    101.718392000
H       60.326647000     74.894643000    102.232119000
O       57.604980000     73.909433000    102.032855000
H       57.267531000     73.014049000    102.168029000
H       57.185005000     74.381076000    102.779622000
O       62.810945000     70.488535000    104.316532000
H       61.887137000     70.790013000    104.207854000
H       62.667988000     69.663782000    104.848779000
H       55.486408000     69.411346000    106.699713000
H       56.416101000     68.238239000    104.997981000
H       54.796002000     68.135380000    101.418986000
H       55.165489000     65.042856000     99.994126000
N       57.437614000     70.065898000    104.434194000
N       57.613422000     71.009904000    105.006796000
H       53.511018000     73.318160000    102.524115000
H       56.515004000     71.356970000     97.643243000
H       58.252109000     72.818815000    107.964515000
H       51.020108000     73.363195000    109.168887000
H       49.234164000     64.184253000    105.189306000
H       50.140433000     68.930482000    107.457956000
H       61.822466000     63.301628000    105.540582000
H       55.514515000     63.651251000    108.266853000
H       56.120820000     61.346709000    101.753292000
H       62.295952000     67.486577000    108.768932000
H       59.139001000     68.197808000    112.081568000
H       60.741653000     65.346410000     99.027798000
